# Supplementary material for: Rethinking the use of deep learning methods for photovoltaic power forecasting
Source: Nat Commun. 2026 Jun 12;17:7613. doi: 10.1038/s41467-026-73817-3 (PMC13424122; doi:10.1038/s41467-026-73817-3)
Supplement: Supplementary file 3 — Source Data [file 41467_2026_73817_MOESM3_ESM.zip]

Archive with 11 entries (10 files):
- Source Data/
- Source Data/Figure3.xlsx
- Source Data/Figure4.xlsx
- Source Data/Figure5.zip
- Source Data/Figure6.xlsx
- Source Data/Figure7.rar
- Source Data/Figure8.zip
- Source Data/Supplementary Figure 1.xlsx
- Source Data/Supplementary Figure 3.rar
- Source Data/Supplementary Figure 4.zip
- Source Data/Supplementary Figure 5.xlsx
