# Supplementary material for: Rethinking the use of deep learning methods for photovoltaic power forecasting
Source: Nat Commun. 2026 Jun 12;17:7613. doi: 10.1038/s41467-026-73817-3 (PMC13424122; doi:10.1038/s41467-026-73817-3)
Supplement: Supplementary file 3 — Source Data [file 41467_2026_73817_MOESM3_ESM.zip › Source Data/Figure3.xlsx]

## Sheet: Figure 3
	Figure 3a	Model\R2	4h	12h	1d	4d	7d
		Paifilter	0.836	0.793	0.787	0.770	0.789
		Cyclenet	0.867	0.811	0.795	0.792	0.793
		PatchTST	0.873	0.826	0.818	0.753	0.762
		Cross-former	0.88	0.814	0.778	0.768	0.77
		Itransformer	0.865	0.812	0.801	0.78	0.769
		Time-Mixer	0.863	0.793	0.782	0.744	0.774
	Figure 3b	Model\R2	4h	12h	1d	4d	7d
		Paifilter	0.836	0.793	0.787	0.770	0.789
		Cyclenet	0.867	0.811	0.795	0.792	0.793
		PatchTST	0.873	0.826	0.818	0.753	0.762
		Cross-former	0.898	0.870	0.862	0.854	0.856
		Itransformer	0.862	0.816	0.812	0.823	0.792
		Time-Mixer	0.886	0.86	0.845	0.818	0.823
	Figure 3c	Model\R2	4h	12h	1d	4d	7d
		Cross-former	0.808	0.814	0.778	0.768	0.77
		Transformer	0.859	0.765	0.701	0.703	0.658
		Time-Mixer	0.863	0.793	0.782	0.744	0.774
		Times-Net	0.859	0.821	0.809	0.777	0.785
		PatchMLP	0.854	0.824	0.819	0.786	0.767
		Itransformer	0.865	0.812	0.801	0.78	0.769
	Figure 3d
		Model\R2	4h	12h	1d	4d	7d
		Cross-former	0.898	0.870	0.862	0.854	0.856
		Transformer	0.886	0.874	0.864	0.846	0.832
		Time-Mixer	0.886	0.860	0.845	0.818	0.823
		Times-Net	0.853	0.798	0.834	0.792	0.778
		PatchMLP	0.864	0.842	0.844	0.846	0.808
		Itransformer	0.862	0.816	0.812	0.823	0.792
	Figure 3e	Model\R2	4h	12h	1d	4d	7d
		Patch-decoder	0.834	0.831	0.85	0.818	0.851
		PatchTST	0.837	0.781	0.764	0.787	0.771
		PatchMLP	0.846	0.795	0.802	0.852	0.846
		Transformer	0.864	0.81	0.856	0.844	0.803
	Figure 3f	Model\R2	4h	12h	1d	4d	7d
		Patch-decoder	0.884	0.867	0.854	0.859	0.845
		PatchTST	0.876	0.822	0.811	0.782	0.736
		PatchMLP	0.864	0.842	0.844	0.846	0.808
		Transformer	0.886	0.874	0.864	0.846	0.832
