# Supplementary material for: Rethinking the use of deep learning methods for photovoltaic power forecasting
Source: Nat Commun. 2026 Jun 12;17:7613. doi: 10.1038/s41467-026-73817-3 (PMC13424122; doi:10.1038/s41467-026-73817-3)
Supplement: Supplementary file 3 — Source Data [file 41467_2026_73817_MOESM3_ESM.zip › Source Data/Figure4.xlsx]

## Sheet: Figure 4
		Performance comparison of different models with various prediction lengths for the forecasting task with NWP variables																			Performance comparison of different models with various prediction lengths for the forecasting task with solar irradiance variables from satellite																			AI weather model forecast variables forecasting task
		Station	Model	L:4h (16)			L:12h (48)			L:1d (96)			L:4d (96*4)			L:7d (96*7)					Station	Model	L:4h (16)			L:12h (48)			L:1d (96)			L:4d (96*4)			L:7d (96*7)					Station	Model	L:4h (16)			L:12h (48)			L:1d (96)
				R²	MSE	MAE	R²	MSE	MAE	R²	MSE	MAE	R²	MSE	MAE	R²	MSE	MAE					R2	MSE	MAE	R2	MSE	MAE	R2	MSE	MAE	R2	MSE	MAE	R2	MSE	MAE					R2	MSE	MAE	R2	MSE	MAE	R2	MSE
		S-1	Cross-Unet	0.914	0.142	0.2	0.893	0.177	0.222	0.894	0.175	0.222	0.884	0.192	0.242	0.879	0.2	0.24			S-1	Cross-Unet	0.953	0.077	0.154	0.948	0.086	0.17	0.948	0.085	0.17	0.945	0.091	0.174	0.947	0.088	0.167			S-1	Cross-Unet	0.93	0.116	0.174	0.93	0.116	0.192	0.926	0.121
		S-1	iTransformer	0.864	0.225	0.269	0.821	0.297	0.307	0.829	0.281	0.314	0.858	0.236	0.324	0.839	0.267	0.313			S-1	iTransformer	0.884	0.193	0.271	0.839	0.266	0.315	0.84	0.264	0.318	0.848	0.252	0.314	0.791	0.345	0.35			S-1	iTransformer	0.881	0.196	0.261	0.831	0.279	0.316	0.816	0.302
		S-1	PatchTST	0.905	0.158	0.22	0.858	0.236	0.28	0.858	0.233	0.276	0.796	0.338	0.359	0.808	0.317	0.365			S-1	PatchTST	0.904	0.159	0.223	0.857	0.237	0.284	0.858	0.234	0.282	0.806	0.321	0.358	0.812	0.311	0.348			S-1	PatchTST	0.902	0.163	0.233	0.865	0.222	0.267	0.854	0.239
		S-1	Patch-MLP	0.883	0.194	0.253	0.816	0.305	0.315	0.852	0.243	0.292	0.879	0.201	0.294	0.877	0.203	0.294			S-1	Patch-MLP	0.896	0.172	0.248	0.863	0.227	0.282	0.878	0.201	0.264	0.891	0.181	0.277	0.876	0.204	0.296			S-1	Patch-MLP	0.876	0.204	0.259	0.847	0.252	0.287	0.849	0.247
		S-1	Cyclenet	0.889	0.184	0.241	0.848	0.252	0.283	0.832	0.276	0.304	0.797	0.337	0.359	0.808	0.318	0.342			S-1	Cyclenet	0.889	0.184	0.241	0.848	0.252	0.283	0.835	0.272	0.296	0.8	0.332	0.356	0.806	0.32	0.342			S-1	Cyclenet	0.888	0.185	0.244	0.848	0.251	0.282	0.835	0.272
		S-1	PaiFilter	0.852	0.245	0.306	0.83	0.281	0.321	0.825	0.288	0.322	0.763	0.392	0.379	0.803	0.325	0.318			S-1	PaiFilter	0.852	0.245	0.306	0.83	0.281	0.321	0.826	0.287	0.318	0.763	0.393	0.382	0.802	0.327	0.322			S-1	PaiFilter	0.851	0.245	0.307	0.824	0.291	0.328	0.826	0.285
		S-1	Times-Net	0.867	0.22	0.28	0.826	0.287	0.339	0.836	0.27	0.337	0.82	0.299	0.372	0.854	0.241	0.29			S-1	Times-Net	0.922	0.127	0.224	0.888	0.184	0.265	0.884	0.188	0.277	0.917	0.137	0.234	0.91	0.148	0.242			S-1	Times-Net	0.895	0.171	0.234	0.841	0.26	0.299	0.848	0.247
		S-1	Time-Mixer	0.884	0.193	0.273	0.859	0.234	0.316	0.815	0.304	0.372	0.872	0.212	0.305	0.81	0.315	0.394			S-1	Time-Mixer	0.943	0.093	0.192	0.932	0.112	0.21	0.836	0.267	0.391	0.938	0.103	0.204	0.794	0.341	0.388			S-1	Time-Mixer	0.916	0.138	0.23	0.899	0.165	0.252	0.897	0.168
		S-1	Cross-Former	0.906	0.156	0.221	0.885	0.191	0.247	0.893	0.176	0.223	0.868	0.219	0.259	0.873	0.209	0.266			S-1	Cross-Former	0.95	0.083	0.156	0.949	0.084	0.167	0.949	0.084	0.166	0.937	0.105	0.192	0.943	0.094	0.178			S-1	Cross-Former	0.923	0.128	0.192	0.908	0.152	0.218	0.897	0.169
		S-1	Transformer	0.91	0.149	0.223	0.888	0.186	0.251	0.858	0.234	0.275	0.803	0.326	0.304	0.86	0.231	0.266			S-1	Transformer	0.942	0.096	0.183	0.907	0.154	0.244	0.864	0.224	0.281	0.912	0.146	0.211	0.891	0.18	0.252			S-1	Transformer	0.923	0.128	0.221	0.846	0.254	0.306	0.816	0.302
		S-1	TimeFilter	0.897	0.169	0.223	0.87	0.214	0.269	0.869	0.214	0.272	0.87	0.213	0.292	0.875	0.204	0.28			S-1	TimeFilter	0.942	0.095	0.173	0.88	0.198	0.229	0.856	0.236	0.277	0.936	0.104	0.209	0.887	0.185	0.278			S-1	TimeFilter	0.923	0.127	0.194	0.899	0.166	0.238	0.885	0.19
		S-2	Cross-Unet	0.891	0.146	0.211	0.871	0.172	0.229	0.86	0.186	0.248	0.869	0.176	0.237	0.871	0.175	0.23			S-2	Cross-Unet	0.927	0.097	0.168	0.927	0.097	0.165	0.926	0.099	0.17	0.912	0.118	0.174	0.925	0.102	0.173			S-2	Cross-Unet	0.88	0.16	0.213	0.867	0.177	0.227	0.864	0.18
		S-2	iTransformer	0.832	0.225	0.272	0.775	0.3	0.307	0.765	0.312	0.337	0.815	0.249	0.297	0.82	0.244	0.304			S-2	iTransformer	0.871	0.172	0.242	0.811	0.251	0.29	0.803	0.261	0.299	0.843	0.212	0.276	0.839	0.218	0.275			S-2	iTransformer	0.826	0.233	0.282	0.742	0.343	0.323	0.736	0.349
		S-2	PatchTST	0.837	0.218	0.255	0.781	0.291	0.313	0.764	0.313	0.331	0.787	0.287	0.349	0.771	0.311	0.363			S-2	PatchTST	0.831	0.227	0.264	0.775	0.299	0.333	0.756	0.324	0.339	0.785	0.29	0.349	0.781	0.298	0.373			S-2	PatchTST	0.836	0.22	0.261	0.779	0.294	0.318	0.752	0.329
		S-2	Patch-MLP	0.846	0.206	0.256	0.795	0.273	0.29	0.802	0.263	0.301	0.852	0.199	0.269	0.846	0.21	0.286			S-2	Patch-MLP	0.881	0.159	0.223	0.857	0.191	0.252	0.864	0.181	0.253	0.892	0.146	0.231	0.846	0.21	0.279			S-2	Patch-MLP	0.832	0.225	0.249	0.784	0.287	0.296	0.796	0.27
		S-2	Cyclenet	0.82	0.242	0.269	0.753	0.33	0.325	0.736	0.35	0.34	0.8	0.27	0.324	0.804	0.266	0.317			S-2	Cyclenet	0.821	0.24	0.27	0.753	0.329	0.325	0.736	0.35	0.34	0.799	0.271	0.325	0.804	0.266	0.317			S-2	Cyclenet	0.82	0.241	0.269	0.755	0.326	0.324	0.735	0.351
		S-2	PaiFilter	0.787	0.285	0.313	0.736	0.352	0.338	0.722	0.368	0.346	0.794	0.277	0.311	0.807	0.262	0.291			S-2	PaiFilter	0.787	0.286	0.313	0.736	0.351	0.343	0.723	0.367	0.346	0.794	0.277	0.311	0.807	0.262	0.291			S-2	PaiFilter	0.791	0.281	0.309	0.735	0.352	0.337	0.725	0.364
		S-2	Times-Net	0.853	0.197	0.255	0.798	0.27	0.301	0.81	0.252	0.302	0.808	0.258	0.311	0.851	0.203	0.278			S-2	Times-Net	0.891	0.146	0.22	0.852	0.197	0.256	0.834	0.221	0.266	0.872	0.172	0.254	0.894	0.143	0.237			S-2	Times-Net	0.844	0.209	0.254	0.753	0.328	0.312	0.78	0.291
		S-2	Time-Mixer	0.863	0.183	0.25	0.823	0.236	0.299	0.802	0.262	0.332	0.801	0.268	0.275	0.789	0.287	0.375			S-2	Time-Mixer	0.849	0.202	0.301	0.917	0.11	0.19	0.912	0.117	0.215	0.797	0.273	0.382	0.811	0.257	0.352			S-2	Time-Mixer	0.873	0.17	0.221	0.845	0.206	0.249	0.833	0.221
		S-2	Cross-Former	0.879	0.162	0.221	0.867	0.177	0.231	0.848	0.201	0.244	0.871	0.174	0.227	0.871	0.175	0.241			S-2	Cross-Former	0.924	0.102	0.172	0.924	0.101	0.167	0.921	0.105	0.185	0.923	0.104	0.168	0.925	0.101	0.174			S-2	Cross-Former	0.88	0.161	0.213	0.863	0.182	0.25	0.86	0.186
		S-2	Transformer	0.864	0.183	0.244	0.81	0.254	0.257	0.856	0.192	0.248	0.844	0.21	0.263	0.803	0.267	0.285			S-2	Transformer	0.917	0.112	0.176	0.898	0.136	0.195	0.898	0.135	0.188	0.902	0.132	0.188	0.903	0.131	0.188			S-2	Transformer	0.857	0.191	0.235	0.86	0.187	0.236	0.833	0.221
		S-2	TimeFilter	0.862	0.183	0.237	0.813	0.248	0.279	0.815	0.244	0.288	0.861	0.185	0.277	0.86	0.189	0.275			S-2	TimeFilter	0.91	0.12	0.183	0.832	0.222	0.239	0.924	0.101	0.178	0.841	0.209	0.246	0.918	0.11	0.194			S-2	TimeFilter	0.866	0.179	0.226	0.83	0.226	0.26	0.832	0.223
		S-3	Cross-Unet	0.899	0.175	0.218	0.876	0.213	0.242	0.866	0.23	0.243	0.853	0.251	0.25	0.853	0.25	0.263			S-3	Cross-Unet	0.929	0.123	0.186	0.922	0.135	0.189	0.922	0.134	0.192	0.915	0.145	0.193	0.906	0.159	0.21			S-3	Cross-Unet	0.909	0.159	0.212	0.893	0.185	0.231	0.893	0.183
		S-3	iTransformer	0.862	0.24	0.275	0.816	0.318	0.336	0.812	0.323	0.338	0.823	0.302	0.331	0.792	0.355	0.331			S-3	iTransformer	0.881	0.207	0.253	0.845	0.268	0.305	0.829	0.293	0.318	0.856	0.247	0.301	0.874	0.215	0.27			S-3	iTransformer	0.868	0.229	0.269	0.815	0.318	0.338	0.829	0.294
		S-3	PatchTST	0.876	0.217	0.26	0.822	0.307	0.326	0.811	0.324	0.335	0.782	0.374	0.386	0.736	0.449	0.388			S-3	PatchTST	0.871	0.224	0.266	0.829	0.296	0.314	0.817	0.314	0.329	0.706	0.504	0.445	0.789	0.358	0.369			S-3	PatchTST	0.878	0.212	0.262	0.829	0.295	0.31	0.821	0.307
		S-3	Patch-MLP	0.864	0.238	0.269	0.842	0.273	0.303	0.844	0.268	0.307	0.846	0.264	0.305	0.808	0.326	0.358			S-3	Patch-MLP	0.882	0.205	0.249	0.856	0.248	0.283	0.853	0.253	0.273	0.859	0.242	0.285	0.834	0.282	0.333			S-3	Patch-MLP	0.878	0.212	0.256	0.859	0.243	0.291	0.832	0.288
		S-3	Cyclenet	0.867	0.232	0.26	0.811	0.327	0.316	0.795	0.353	0.332	0.792	0.356	0.357	0.793	0.353	0.358			S-3	Cyclenet	0.867	0.231	0.259	0.809	0.329	0.318	0.797	0.349	0.331	0.791	0.358	0.358	0.792	0.355	0.357			S-3	Cyclenet	0.865	0.235	0.262	0.812	0.324	0.316	0.795	0.351
		S-3	PaiFilter	0.836	0.285	0.3	0.793	0.358	0.33	0.787	0.367	0.34	0.77	0.394	0.354	0.789	0.359	0.321			S-3	PaiFilter	0.837	0.284	0.306	0.796	0.353	0.333	0.788	0.365	0.351	0.771	0.392	0.346	0.789	0.359	0.322			S-3	PaiFilter	0.839	0.281	0.302	0.793	0.357	0.331	0.786	0.368
		S-3	Times-Net	0.853	0.197	0.255	0.798	0.27	0.301	0.834	0.285	0.328	0.792	0.356	0.358	0.778	0.377	0.355			S-3	Times-Net	0.892	0.189	0.24	0.857	0.246	0.284	0.85	0.257	0.282	0.869	0.225	0.282	0.862	0.235	0.274			S-3	Times-Net	0.865	0.235	0.278	0.83	0.292	0.315	0.84	0.275
		S-3	Time-Mixer	0.886	0.199	0.249	0.86	0.242	0.304	0.845	0.266	0.328	0.818	0.311	0.338	0.823	0.302	0.351			S-3	Time-Mixer	0.927	0.126	0.192	0.832	0.29	0.388	0.907	0.159	0.246	0.911	0.153	0.233	0.854	0.248	0.339			S-3	Time-Mixer	0.894	0.184	0.25	0.875	0.215	0.272	0.873	0.217
		S-3	Cross-Former	0.898	0.178	0.218	0.87	0.225	0.256	0.862	0.238	0.244	0.854	0.249	0.25	0.856	0.245	0.256			S-3	Cross-Former	0.928	0.125	0.192	0.919	0.139	0.207	0.922	0.134	0.203	0.91	0.154	0.205	0.907	0.157	0.219			S-3	Cross-Former	0.904	0.166	0.221	0.888	0.193	0.263	0.891	0.187
		S-3	Transformer	0.886	0.199	0.276	0.874	0.217	0.269	0.864	0.234	0.277	0.846	0.264	0.272	0.832	0.286	0.282			S-3	Transformer	0.921	0.138	0.196	0.909	0.157	0.208	0.9	0.171	0.206	0.896	0.179	0.216	0.891	0.186	0.219			S-3	Transformer	0.896	0.18	0.235	0.885	0.197	0.251	0.876	0.213
		S-3	TimeFilter	0.879	0.21	0.261	0.834	0.286	0.311	0.821	0.306	0.322	0.827	0.295	0.329	0.796	0.346	0.359			S-3	TimeFilter	0.906	0.162	0.208	0.844	0.267	0.265	0.85	0.257	0.271	0.911	0.151	0.213	0.878	0.206	0.271			S-3	TimeFilter	0.895	0.182	0.237	0.863	0.235	0.277	0.828	0.294
		S-4	Cross-Unet	0.909	0.133	0.196	0.905	0.139	0.195	0.9	0.145	0.197	0.899	0.147	0.207	0.898	0.147	0.209			S-4	Cross-Unet	0.937	0.092	0.165	0.929	0.104	0.171	0.929	0.103	0.172	0.938	0.09	0.155	0.916	0.121	0.204			S-4	Cross-Unet	0.913	0.127	0.189	0.905	0.139	0.199	0.906	0.136
		S-4	iTransformer	0.87	0.191	0.249	0.858	0.207	0.274	0.852	0.216	0.283	0.855	0.212	0.291	0.844	0.225	0.281			S-4	iTransformer	0.884	0.17	0.236	0.833	0.243	0.283	0.825	0.255	0.291	0.847	0.223	0.31	0.869	0.189	0.263			S-4	iTransformer	0.855	0.212	0.252	0.833	0.242	0.294	0.809	0.277
		S-4	PatchTST	0.883	0.171	0.229	0.809	0.278	0.306	0.82	0.262	0.305	0.808	0.28	0.349	0.791	0.302	0.345			S-4	PatchTST	0.879	0.177	0.238	0.855	0.212	0.275	0.835	0.239	0.291	0.822	0.26	0.323	0.792	0.3	0.338			S-4	PatchTST	0.875	0.183	0.235	0.823	0.258	0.284	0.848	0.22
		S-4	Patch-MLP	0.874	0.184	0.237	0.862	0.201	0.269	0.868	0.193	0.273	0.871	0.189	0.27	0.88	0.173	0.265			S-4	Patch-MLP	0.902	0.143	0.215	0.865	0.198	0.261	0.882	0.171	0.257	0.894	0.155	0.247	0.901	0.144	0.239			S-4	Patch-MLP	0.882	0.173	0.225	0.852	0.215	0.275	0.851	0.217
		S-4	Cyclenet	0.875	0.183	0.23	0.842	0.231	0.27	0.829	0.248	0.287	0.824	0.257	0.313	0.82	0.26	0.319			S-4	Cyclenet	0.874	0.184	0.231	0.84	0.233	0.271	0.831	0.246	0.286	0.823	0.258	0.315	0.819	0.261	0.32			S-4	Cyclenet	0.876	0.181	0.232	0.841	0.231	0.271	0.829	0.249
		S-4	PaiFilter	0.848	0.223	0.274	0.824	0.256	0.288	0.822	0.259	0.296	0.808	0.28	0.298	0.832	0.243	0.271			S-4	PaiFilter	0.85	0.22	0.277	0.827	0.253	0.294	0.821	0.261	0.294	0.808	0.28	0.304	0.829	0.247	0.272			S-4	PaiFilter	0.849	0.221	0.276	0.827	0.252	0.289	0.822	0.258
		S-4	Times-Net	0.872	0.187	0.246	0.864	0.198	0.277	0.866	0.195	0.275	0.864	0.199	0.292	0.85	0.217	0.307			S-4	Times-Net	0.897	0.152	0.218	0.873	0.186	0.249	0.871	0.188	0.257	0.899	0.147	0.259	0.883	0.169	0.242			S-4	Times-Net	0.878	0.179	0.237	0.828	0.25	0.288	0.841	0.231
		S-4	Time-Mixer	0.895	0.154	0.234	0.881	0.173	0.263	0.873	0.185	0.255	0.893	0.156	0.216	0.891	0.158	0.258			S-4	Time-Mixer	0.93	0.103	0.189	0.931	0.101	0.179	0.928	0.104	0.207	0.853	0.214	0.326	0.833	0.242	0.331			S-4	Time-Mixer	0.898	0.149	0.234	0.877	0.18	0.249	0.88	0.174
		S-4	Cross-Former	0.898	0.15	0.213	0.9	0.146	0.208	0.895	0.152	0.211	0.896	0.152	0.215	0.896	0.151	0.214			S-4	Cross-Former	0.941	0.087	0.146	0.928	0.104	0.178	0.936	0.093	0.163	0.923	0.112	0.191	0.915	0.123	0.206			S-4	Cross-Former	0.908	0.134	0.196	0.895	0.153	0.222	0.896	0.151
		S-4	Transformer	0.903	0.142	0.229	0.888	0.163	0.237	0.874	0.184	0.246	0.89	0.161	0.212	0.873	0.184	0.24			S-4	Transformer	0.94	0.088	0.156	0.924	0.111	0.183	0.917	0.12	0.179	0.919	0.117	0.182	0.889	0.16	0.227			S-4	Transformer	0.895	0.153	0.206	0.881	0.174	0.23	0.872	0.185
		S-4	TimeFilter	0.888	0.163	0.227	0.863	0.199	0.268	0.854	0.211	0.279	0.885	0.166	0.271	0.835	0.237	0.314			S-4	TimeFilter	0.927	0.105	0.172	0.905	0.137	0.203	0.878	0.176	0.231	0.928	0.103	0.196	0.907	0.133	0.228			S-4	TimeFilter	0.904	0.14	0.209	0.863	0.2	0.25	0.869	0.191
																					Alice Springs	Cross-Unet	0.989	0.012	0.05	0.989	0.013	0.047	0.988	0.014	0.05	0.987	0.014	0.056	0.987	0.015	0.058
																					Alice Springs	iTransformer	0.986	0.016	0.052	0.979	0.024	0.06	0.979	0.024	0.06	0.985	0.017	0.063	0.983	0.019	0.066
																					Alice Springs	PatchTST	0.976	0.027	0.072	0.961	0.044	0.096	0.957	0.049	0.105	0.945	0.063	0.122	0.944	0.064	0.131
																					Alice Springs	Patch-MLP	0.98	0.023	0.097	0.98	0.022	0.061	0.977	0.026	0.072	0.984	0.019	0.067	0.983	0.02	0.071
																					Alice Springs	Cyclenet	0.975	0.029	0.073	0.96	0.046	0.098	0.956	0.051	0.104	0.955	0.052	0.113	0.953	0.054	0.117
																					Alice Springs	PaiFilter	0.97	0.035	0.083	0.956	0.051	0.101	0.952	0.054	0.106	0.952	0.054	0.119	0.951	0.056	0.12
																					Alice Springs	Times-Net	0.986	0.016	0.05	0.982	0.021	0.057	0.978	0.025	0.06	0.985	0.017	0.058	0.984	0.019	0.066
																					Alice Springs	Time-Mixer	0.989	0.013	0.053	0.988	0.014	0.058	0.987	0.015	0.058	0.971	0.033	0.132	0.974	0.03	0.124
																					Alice Springs	Cross-Former	0.988	0.014	0.057	0.988	0.014	0.05	0.986	0.016	0.067	0.987	0.015	0.058	0.985	0.017	0.068
																					Alice Springs	Transformer	0.989	0.013	0.05	0.988	0.014	0.056	0.988	0.014	0.055	0.986	0.016	0.058	0.983	0.02	0.069
																					Alice Springs	TimeFilter	0.987	0.014	0.058	0.983	0.018	0.056	0.982	0.02	0.056	0.987	0.014	0.057	0.986	0.016	0.06
[truncated: 7 more columns]
