# Supplementary material for: Rethinking the use of deep learning methods for photovoltaic power forecasting
Source: Nat Commun. 2026 Jun 12;17:7613. doi: 10.1038/s41467-026-73817-3 (PMC13424122; doi:10.1038/s41467-026-73817-3)
Supplement: Supplementary file 3 — Source Data [file 41467_2026_73817_MOESM3_ESM.zip › Source Data/Figure6.xlsx]

## Sheet: Figure 6
method	station	seed	prelen	non_reverse_R2	non_reverse_MSE	non_reverse_MAE	reverse_R2	reverse_MSE	reverse_MAE
Cross_Unet	0	2021	384	0.9008952379226685	0.16382476687431335	0.23113411664962769	0.9008952379226685	0.23667027056217194	0.2778088450431824
Cross_Unet	0	2021	672	0.8704057335853577	0.21352268755435944	0.2807018756866455	0.8704057335853577	0.30846670269966125	0.33738625049591064
Cross_Unet	4	2021	384	0.845270574092865	0.2080337554216385	0.27834799885749817	0.8452705144882202	9.10706901550293	1.8416650295257568
Cross_Unet	4	2021	672	0.8356773853302002	0.22310157120227814	0.2770339548587799	0.8356773257255554	9.766692161560059	1.832970142364502
Cross_Unet	7	2021	384	0.8563951849937439	0.24515873193740845	0.2793804109096527	0.8563951849937439	3.6616322994232178	1.0797159671783447
Cross_Unet	7	2021	672	0.8229718208312988	0.3005220592021942	0.31354716420173645	0.8229718208312988	4.488525867462158	1.2117592096328735
Cross_Unet	0	2021	16	0.9298335313796997	0.11587216705083847	0.17426225543022156	0.9298335313796997	0.16739532351493835	0.20945242047309875
Cross_Unet	8	2021	384	0.8830376863479614	0.1700732707977295	0.23846079409122467	0.8830376267433167	3.1210899353027344	1.0215321779251099
Crossformer	0	2021	16	0.9228925704956055	0.12733443081378937	0.1924186646938324	0.9228925704956055	0.18395432829856873	0.23127533495426178
Cross_Unet	0	2021	48	0.9297344088554382	0.11603853851556778	0.19229035079479218	0.9297344088554382	0.16763567924499512	0.23112109303474426
Crossformer	0	2021	48	0.9092808961868286	0.14981600642204285	0.20260807871818542	0.9092808961868286	0.21643243730068207	0.24352233111858368
Crossformer	0	2021	96	0.9260377883911133	0.12145213037729263	0.18865761160850525	0.9260377883911133	0.17545641958713531	0.22675472497940063
Cross_Unet	8	2021	672	0.8626769185066223	0.19811765849590302	0.2714187800884247	0.8626769185066223	3.6357452869415283	1.1627196073532104
CycleNet	0	2021	16	0.8878588676452637	0.18518878519535065	0.24385356903076172	0.8878588676452637	0.2675338685512543	0.2930968701839447
Cross_Unet	0	2021	96	0.9263661503791809	0.12091291695833206	0.19531983137130737	0.9263661503791809	0.17467747628688812	0.2347622960805893
CycleNet	0	2021	48	0.8478330373764038	0.25129276514053345	0.2818281650543213	0.8478330373764038	0.3630312979221344	0.33873996138572693
Crossformer	0	2021	384	0.8721954822540283	0.21126680076122284	0.26602068543434143	0.8721954822540283	0.30520763993263245	0.3197403848171234
Cross_Unet	4	2021	16	0.8803833723068237	0.16019533574581146	0.21340231597423553	0.8803833723068237	7.0128493309021	1.411956787109375
Cross_Unet	0	2022	384	0.9034193754196167	0.15965227782726288	0.24094824492931366	0.9034193754196167	0.23064248263835907	0.2896048426628113
CycleNet	0	2021	96	0.8325482606887817	0.27496957778930664	0.3012051582336426	0.8325483202934265	0.3972362279891968	0.3620299994945526
Crossformer	0	2021	672	0.703148603439331	0.4890996813774109	0.44460469484329224	0.7031487226486206	0.7065802216529846	0.5343872904777527
Crossformer	4	2021	16	0.8780056834220886	0.16337966918945312	0.22863569855690002	0.8780056238174438	7.152249813079834	1.5127471685409546
iTransformer	0	2021	16	0.8813496828079224	0.19593797624111176	0.26116839051246643	0.8813496828079224	0.28306278586387634	0.313908189535141
Cross_Unet	0	2022	672	0.8640103340148926	0.22405992448329926	0.2869183123111725	0.8640104532241821	0.3236890435218811	0.34485799074172974
Crossformer	4	2021	48	0.8709564208984375	0.17153534293174744	0.23535814881324768	0.8709564208984375	7.509279727935791	1.5572255849838257
Cross_Unet	4	2021	48	0.8666892051696777	0.17720766365528107	0.22672156989574432	0.8666892051696777	7.757596015930176	1.5000826120376587
Crossformer	4	2021	96	0.8632988929748535	0.18108700215816498	0.2419605702161789	0.8632988929748535	7.927420139312744	1.6009100675582886
PaiFilter	0	2021	16	0.8514196872711182	0.2453640252351761	0.30709418654441833	0.8514196872711182	0.35446637868881226	0.36910825967788696
CycleNet	0	2021	384	0.7983309626579285	0.33336833119392395	0.3570607900619507	0.7983309030532837	0.48160219192504883	0.42916494607925415
PatchMLP	0	2021	16	0.8763403296470642	0.2042103111743927	0.25858381390571594	0.8763403296470642	0.295013427734375	0.31080174446105957
Cross_Unet	4	2022	384	0.8522728681564331	0.19861915707588196	0.2530900537967682	0.8522728681564331	8.69492244720459	1.6745474338531494
iTransformer	0	2021	48	0.8293203711509705	0.28186506032943726	0.31012162566185	0.8293203711509705	0.4071978032588959	0.372747004032135
PaiFilter	0	2021	48	0.830357551574707	0.28015220165252686	0.3202187716960907	0.830357551574707	0.4047233462333679	0.3848831355571747
Crossformer	4	2021	384	0.8455719947814941	0.207628533244133	0.262207567691803	0.8455719351768494	9.089325904846191	1.7348721027374268
Cross_Unet	4	2021	96	0.8640621900558472	0.18007591366767883	0.2303735911846161	0.8640621900558472	7.883156776428223	1.5242458581924438
PaiFilter	0	2021	96	0.826573371887207	0.28478091955184937	0.3164121210575104	0.8265734314918518	0.4114101231098175	0.38030770421028137
Crossformer	4	2021	672	0.8414308428764343	0.21529008448123932	0.2727735936641693	0.8414308428764343	9.424724578857422	1.8047816753387451
Cross_Unet	7	2021	16	0.908782422542572	0.15863198041915894	0.21185261011123657	0.9087823629379272	2.3692893981933594	0.8187428116798401
iTransformer	0	2021	96	0.8169603943824768	0.300566166639328	0.3312641382217407	0.8169604539871216	0.43421444296836853	0.3981589674949646
Cross_Unet	4	2022	672	0.8293183445930481	0.23173530399799347	0.2953251302242279	0.8293182849884033	10.144646644592285	1.9539923667907715
Crossformer	7	2021	16	0.904481053352356	0.1661122441291809	0.2347690612077713	0.904481053352356	2.481013298034668	0.9073075652122498
PatchMLP	0	2021	48	0.8249015808105469	0.28916236758232117	0.30639398097991943	0.8249015808105469	0.41773995757102966	0.3682665526866913
Crossformer	7	2021	48	0.8934270739555359	0.18355533480644226	0.2505437433719635	0.8934270143508911	2.7415390014648438	0.968271791934967
Cross_Unet	7	2021	48	0.8927198052406311	0.1847734898328781	0.2309350073337555	0.8927198052406311	2.759732723236084	0.8924902081489563
CycleNet	0	2021	672	0.8071318864822388	0.31777429580688477	0.3404686450958252	0.8071318864822388	0.45907434821128845	0.40922224521636963
Crossformer	7	2021	96	0.8911144733428955	0.1867295354604721	0.25000396370887756	0.8911145329475403	2.788947820663452	0.9661856889724731
iTransformer	0	2021	384	0.7758036851882935	0.37060701847076416	0.38219133019447327	0.7758036255836487	0.5353992581367493	0.45937052369117737
Cross_Unet	7	2022	384	0.8591271042823792	0.24049484729766846	0.27496618032455444	0.8591271638870239	3.591973066329956	1.0626567602157593
PaiFilter	0	2021	384	0.7683400511741638	0.3829447329044342	0.36093953251838684	0.768339991569519	0.5532230734825134	0.43382710218429565
Crossformer	7	2021	384	0.8406617045402527	0.27201858162879944	0.30398795008659363	0.8406617045402527	4.062804698944092	1.1748168468475342
Cross_Unet	7	2021	96	0.8930047750473022	0.18348784744739532	0.24080856144428253	0.8930047750473022	2.7405307292938232	0.9306482672691345
PaiFilter	0	2021	672	0.7804563045501709	0.3617255687713623	0.35968270897865295	0.7804563641548157	0.5225687026977539	0.43231627345085144
Cross_Unet	7	2022	672	0.8296850919723511	0.28912562131881714	0.3073657155036926	0.8296850323677063	4.318312644958496	1.1878702640533447
CycleNet	4	2021	16	0.8193517923355103	0.24193130433559418	0.2706468403339386	0.8193517923355103	10.590991973876953	1.7907100915908813
Crossformer	7	2021	672	0.794948399066925	0.34809446334838867	0.36178189516067505	0.7949483394622803	5.199056625366211	1.3981727361679077
iTransformer	0	2021	672	0.8039553761482239	0.3230079710483551	0.3215053677558899	0.8039554357528687	0.4666350185871124	0.3864295184612274
Crossformer	8	2021	16	0.9119647741317749	0.12892401218414307	0.19417351484298706	0.9119647741317749	2.365941047668457	0.8318116664886475
Cross_Unet	8	2021	16	0.9129859209060669	0.12742862105369568	0.18881338834762573	0.9129859209060669	2.338498592376709	0.808849573135376
iTransformer	4	2021	16	0.8267409205436707	0.23203542828559875	0.2828463912010193	0.8267409205436707	10.157783508300781	1.871427297592163
Crossformer	8	2021	48	0.8993342518806458	0.14650358259677887	0.21514460444450378	0.8993342518806458	2.688551425933838	0.9216487407684326
Cross_Unet	8	2022	384	0.886816143989563	0.1645791083574295	0.23216351866722107	0.886816143989563	3.0202627182006836	0.9945555925369263
PatchMLP	0	2021	96	0.8374656438827515	0.2668949067592621	0.3001173734664917	0.8374656438827515	0.38557106256484985	0.3607224225997925
Crossformer	8	2021	96	0.9008970856666565	0.14395414292812347	0.21596695482730865	0.9008970260620117	2.64176607131958	0.9251716136932373
PaiFilter	4	2021	16	0.7905055284500122	0.2805633246898651	0.3086642026901245	0.7905055284500122	12.282182693481445	2.042248487472534
Cross_Unet	8	2021	48	0.9047863483428955	0.13856886327266693	0.19939036667346954	0.9047863483428955	2.542937994003296	0.854159951210022
CycleNet	4	2021	48	0.7533237934112549	0.32790228724479675	0.32293501496315	0.7533238530158997	14.354533195495605	2.136669635772705
Crossformer	8	2021	384	0.8649464249610901	0.19637955725193024	0.26184356212615967	0.8649463653564453	3.603847026824951	1.1217002868652344
Cross_Unet	8	2022	672	0.8724323511123657	0.18404340744018555	0.24872812628746033	0.8724323511123657	3.3774614334106445	1.0655159950256348
Crossformer	8	2021	672	0.8217839002609253	0.2571145296096802	0.31351402401924133	0.8217839002609253	4.7184224128723145	1.343049168586731
iTransformer	4	2021	48	0.7393462061882019	0.3464824855327606	0.32119986414909363	0.7393462657928467	15.167916297912598	2.1251895427703857
Cross_Unet	8	2021	96	0.9061588644981384	0.13631100952625275	0.19201527535915375	0.9061588644981384	2.5015032291412354	0.8225662112236023
Crossformer	0	2022	16	0.9312945604324341	0.11345943063497543	0.1772807091474533	0.9312945604324341	0.16390973329544067	0.21308040618896484
Cross_Unet	0	2023	384	0.9133042693138123	0.14331212639808655	0.221871480345726	0.9133042097091675	0.20703661441802979	0.2666758596897125
CycleNet	4	2021	96	0.7348753213882446	0.35120877623558044	0.33883312344551086	0.7348753809928894	15.374817848205566	2.24185848236084
PatchMLP	0	2021	384	0.843492329120636	0.258714497089386	0.3124321401119232	0.843492329120636	0.3737531006336212	0.3755241334438324
Crossformer	0	2022	48	0.8989553451538086	0.1668679416179657	0.22323808073997498	0.8989553451538086	0.24106661975383759	0.2683183550834656
Crossformer	0	2022	96	0.8895885944366455	0.1813046634197235	0.24236805737018585	0.8895886540412903	0.2619226574897766	0.2913113534450531
PaiFilter	4	2021	48	0.7364404201507568	0.35034507513046265	0.3360605835914612	0.7364404201507568	15.337010383605957	2.2235140800476074
Cross_Unet	0	2022	16	0.9385573863983154	0.10146566480398178	0.1668511927127838	0.9385573863983154	0.14658287167549133	0.2005447894334793
Cross_Unet	0	2023	672	0.8560608625411987	0.23715762794017792	0.3007621169090271	0.8560609817504883	0.3426109254360199	0.36149734258651733
iTransformer	4	2021	96	0.7537237405776978	0.3262404799461365	0.32635366916656494	0.7537237405776978	14.281785011291504	2.1592888832092285
Crossformer	0	2022	384	0.8932138085365295	0.1765226125717163	0.24013175070285797	0.8932137489318848	0.25501424074172974	0.28862351179122925
Cross_Unet	0	2022	48	0.9233846664428711	0.1265246868133545	0.19138403236865997	0.9233846664428711	0.18278449773788452	0.23003177344799042
Crossformer	0	2022	672	0.7975285053253174	0.3335970342159271	0.3649897575378418	0.7975285649299622	0.4819326102733612	0.43869519233703613
PaiFilter	4	2021	96	0.722384512424469	0.36775532364845276	0.3455844521522522	0.7223844528198242	16.09917640686035	2.2865285873413086
Cross_Unet	4	2023	384	0.8472186326980591	0.20541459321975708	0.26894667744636536	0.8472186923027039	8.992402076721191	1.7794612646102905
Crossformer	4	2022	16	0.8716630935668945	0.17187386751174927	0.24561212956905365	0.8716630935668945	7.5240983963012695	1.6250700950622559
Crossformer	4	2022	48	0.8688765168190002	0.1743001490831375	0.2345740795135498	0.8688765168190002	7.630313396453857	1.5520379543304443
Cross_Unet	0	2022	96	0.9105328321456909	0.14691247045993805	0.21259376406669617	0.9105328917503357	0.21223782002925873	0.2555244565010071
iTransformer	4	2021	384	0.7988139986991882	0.27049463987350464	0.32216939330101013	0.7988139390945435	11.84140682220459	2.1316044330596924
PatchMLP	0	2021	672	0.8101678490638733	0.31277212500572205	0.36145085096359253	0.8101679086685181	0.4518478810787201	0.43444156646728516
Crossformer	4	2022	96	0.858376145362854	0.18760813772678375	0.23988550901412964	0.858376145362854	8.212896347045898	1.587180495262146
CycleNet	4	2021	384	0.7999606132507324	0.26895299553871155	0.3237145245075226	0.7999606132507324	11.773918151855469	2.141827344894409
Cross_Unet	4	2023	672	0.8268184065818787	0.2351294308900833	0.2988903224468231	0.8268184661865234	10.293228149414062	1.9775807857513428
Cross_Unet	4	2022	16	0.8877997994422913	0.1502629816532135	0.2031193971633911	0.8877997398376465	6.578042507171631	1.3439209461212158
Crossformer	4	2022	384	0.8521982431411743	0.19871951639652252	0.24838218092918396	0.8521981835365295	8.699318885803223	1.6433980464935303
PatchMLP	4	2021	16	0.8363860845565796	0.21911823749542236	0.2604266405105591	0.8363860845565796	9.59230899810791	1.7230889797210693
iTransformer	4	2021	672	0.7976007461547852	0.2747984528541565	0.31834131479263306	0.7976007461547852	12.029813766479492	2.106275796890259
Crossformer	4	2022	672	0.8399261832237244	0.21733297407627106	0.2712428867816925	0.8399261236190796	9.514159202575684	1.7946531772613525
Cross_Unet	4	2022	48	0.868727445602417	0.1744983047246933	0.2303876280784607	0.868727445602417	7.6389875411987305	1.524338722229004
Cross_Unet	7	2023	384	0.8604621887207031	0.23821568489074707	0.2773727774620056	0.8604621291160583	3.5579333305358887	1.0719571113586426
PaiFilter	4	2021	384	0.7941194772720337	0.27680641412734985	0.3104075491428375	0.7941195964813232	12.117709159851074	2.0537831783294678
iTransformer	7	2021	16	0.8736889958381653	0.2196611911058426	0.2790602147579193	0.8736889362335205	3.2808072566986084	1.0784788131713867
Crossformer	7	2022	16	0.9014958739280701	0.1713036298751831	0.22327721118927002	0.9014958739280701	2.5585501194000244	0.8628952503204346
CycleNet	4	2021	672	0.8049979209899902	0.2647551894187927	0.31550663709640503	0.8049979209899902	11.590155601501465	2.0875205993652344
Cross_Unet	4	2022	96	0.8637223839759827	0.180526003241539	0.23229031264781952	0.8637224435806274	7.90286111831665	1.536927580833435
Cross_Unet	7	2023	672	0.8232531547546387	0.3000445067882538	0.3109973669052124	0.8232530951499939	4.481393814086914	1.2019051313400269
Crossformer	7	2022	48	0.8938915729522705	0.18275532126426697	0.24490003287792206	0.8938915729522705	2.7295894622802734	0.9464606642723083
iTransformer	7	2021	48	0.8249562978744507	0.3014855980873108	0.314995676279068	0.8249562978744507	4.50291633605957	1.2173576354980469
CycleNet	7	2021	16	0.8649778366088867	0.23481030762195587	0.26219117641448975	0.8649778366088867	3.507071018218994	1.0132853984832764
Cross_Unet	7	2022	16	0.9078766107559204	0.16020715236663818	0.21241699159145355	0.9078766107559204	2.3928163051605225	0.8209239840507507
Crossformer	7	2022	96	0.883588433265686	0.19963613152503967	0.26422449946403503	0.883588433265686	2.981717824935913	1.0211437940597534
Crossformer	7	2022	384	0.8347204327583313	0.2821613848209381	0.3200441002845764	0.8347203731536865	4.214295864105225	1.2368685007095337
PaiFilter	4	2021	672	0.8063274025917053	0.26295021176338196	0.29272449016571045	0.8063273429870605	11.511138916015625	1.9367843866348267
iTransformer	7	2021	96	0.8282583355903625	0.29452261328697205	0.32389599084854126	0.8282583355903625	4.398919582366943	1.2517547607421875
Cross_Unet	8	2023	384	0.8811589479446411	0.17280513048171997	0.22901424765586853	0.8811589479446411	3.171222686767578	0.9810646176338196
PatchMLP	4	2021	48	0.7759712934494019	0.29779747128486633	0.30422303080558777	0.7759711742401123	13.036642074584961	2.0128636360168457
CycleNet	7	2021	48	0.8110761642456055	0.3253920078277588	0.3136836290359497	0.8110761642456055	4.859976768493652	1.2122873067855835
Crossformer	7	2022	672	0.7935895323753357	0.35040122270584106	0.36917412281036377	0.7935894727706909	5.2335100173950195	1.4267407655715942
Cross_Unet	7	2022	48	0.8925933837890625	0.18499115109443665	0.2233671247959137	0.8925933837890625	2.762983560562134	0.8632428050041199
Crossformer	8	2022	16	0.9050290584564209	0.13908109068870544	0.20532384514808655	0.9050290584564209	2.552337884902954	0.879578173160553
Cross_Unet	8	2023	672	0.8695328235626221	0.18822655081748962	0.2524031698703766	0.8695328235626221	3.454227924346924	1.0812596082687378
PaiFilter	7	2021	16	0.8422774076461792	0.2742875814437866	0.29927605390548706	0.8422773480415344	4.096693515777588	1.156606674194336
Cross_Unet	7	2022	96	0.8910667300224304	0.1868114173412323	0.24279271066188812	0.8910667300224304	2.7901713848114014	0.9383167624473572
Crossformer	8	2022	48	0.8936501741409302	0.15477590262889862	0.21188072860240936	0.8936501741409302	2.8403608798980713	0.907666802406311
iTransformer	7	2021	384	0.8084751963615417	0.32696661353111267	0.3314044773578644	0.8084751963615417	4.883495807647705	1.2807731628417969
CycleNet	7	2021	96	0.794668972492218	0.35212552547454834	0.33173486590385437	0.7946690320968628	5.259263038635254	1.2820496559143066
Cross_Unet	0	2024	384	0.8738342523574829	0.20855791866779327	0.25980979204177856	0.8738341331481934	0.30129432678222656	0.3122752904891968
Crossformer	8	2022	96	0.9008644223213196	0.14400161802768707	0.21093879640102386	0.9008643627166748	2.642637014389038	0.9036316871643066
Cross_Unet	8	2022	16	0.91425621509552	0.12556828558444977	0.17789950966835022	0.91425621509552	2.30435848236084	0.7620962262153625
Crossformer	8	2022	384	0.8509587049484253	0.2167188972234726	0.28368476033210754	0.8509586453437805	3.9771041870117188	1.2152653932571411
Cross_Unet	0	2024	672	0.8785622119903564	0.200083926320076	0.26132678985595703	0.8785622715950012	0.28905218839645386	0.314098596572876
PatchMLP	4	2021	96	0.7904011607170105	0.27765411138534546	0.31162163615226746	0.7904012203216553	12.154825210571289	2.0618155002593994
PaiFilter	7	2021	48	0.7942607402801514	0.3543539047241211	0.3280865550041199	0.7942607402801514	5.292545795440674	1.267950177192688
Crossformer	8	2022	672	0.7957285642623901	0.2947048842906952	0.33723288774490356	0.7957285046577454	5.408260822296143	1.4446581602096558
iTransformer	7	2021	672	0.8103452920913696	0.3219568133354187	0.3460812568664551	0.8103451728820801	4.808671951293945	1.337493658065796
Cross_Unet	8	2022	48	0.907139778137207	0.13514378666877747	0.19699382781982422	0.907139778137207	2.4800832271575928	0.8438935279846191
Crossformer	0	2023	16	0.9396256804466248	0.09970149397850037	0.17751449346542358	0.9396256804466248	0.144034281373024	0.21336139738559723
Cross_Unet	4	2024	384	0.852663516998291	0.1980939358472824	0.25424548983573914	0.852663516998291	8.671932220458984	1.6821916103363037
Crossformer	0	2023	48	0.9065818190574646	0.1542733907699585	0.21911263465881348	0.9065818190574646	0.2228718101978302	0.26335981488227844
PaiFilter	7	2021	96	0.7866249084472656	0.36592042446136475	0.3419278562068939	0.7866249084472656	5.465300559997559	1.3214422464370728
Crossformer	0	2023	96	0.8892713189125061	0.181825652718544	0.23493866622447968	0.8892713785171509	0.26267534494400024	0.2823817729949951
CycleNet	7	2021	384	0.7911180257797241	0.3565983176231384	0.35688140988349915	0.7911180853843689	5.326066493988037	1.3792333602905273
Cross_Unet	8	2022	96	0.9058343768119812	0.13678237795829773	0.20028461515903473	0.9058343768119812	2.51015305519104	0.8579909205436707
iTransformer	8	2021	16	0.8471819162368774	0.2237958461046219	0.2584666609764099	0.8471819162368774	4.106976509094238	1.1072344779968262
Crossformer	0	2023	384	0.8841493129730225	0.19150657951831818	0.2541064918041229	0.8841493129730225	0.27666088938713074	0.30542030930519104
Cross_Unet	4	2024	672	0.8342733383178711	0.22500790655612946	0.28434452414512634	0.8342733383178711	9.850140571594238	1.8813399076461792
Cross_Unet	0	2023	16	0.9356464743614197	0.10627280175685883	0.16959960758686066	0.9356464743614197	0.15352752804756165	0.2038482278585434
Crossformer	0	2023	672	0.7922448515892029	0.34230250120162964	0.38230767846107483	0.7922448515892029	0.49450919032096863	0.4595099985599518
Crossformer	4	2023	16	0.8793052434921265	0.1616392582654953	0.21570667624473572	0.8793051838874817	7.076059341430664	1.4272035360336304
iTransformer	8	2021	48	0.8332791328430176	0.24263666570186615	0.2908723056316376	0.8332791924476624	4.452731132507324	1.2460556030273438
Cross_Unet	7	2024	384	0.858001708984375	0.24241608381271362	0.27984336018562317	0.858001708984375	3.620668888092041	1.0815054178237915
Crossformer	4	2023	48	0.8650479316711426	0.17938941717147827	0.24759061634540558	0.8650479316711426	7.853105545043945	1.6381608247756958
Cross_Unet	0	2023	48	0.924577534198761	0.12455470860004425	0.1860017478466034	0.924577534198761	0.17993858456611633	0.2235625684261322
Crossformer	4	2023	96	0.8627834916114807	0.18176975846290588	0.23880775272846222	0.8627835512161255	7.957308769226074	1.5800496339797974
iTransformer	8	2021	96	0.8072429895401001	0.2799935042858124	0.3163399398326874	0.8072429895401001	5.138282775878906	1.35515558719635
CycleNet	7	2021	672	0.7920764684677124	0.35296982526779175	0.3562041223049164	0.7920763492584229	5.271875381469727	1.376615285873413
PaiFilter	7	2021	384	0.7718040943145752	0.3895706534385681	0.34647199511528015	0.7718040943145752	5.818535327911377	1.3390038013458252
Cross_Unet	0	2023	96	0.9164454936981201	0.13720346987247467	0.20921798050403595	0.9164454936981201	0.19821172952651978	0.2514670491218567
Cross_Unet	7	2024	672	0.8261752128601074	0.29508402943611145	0.314523845911026	0.8261751532554626	4.4073052406311035	1.215535044670105
Crossformer	4	2023	384	0.8429642915725708	0.21113458275794983	0.24884340167045593	0.8429642915725708	9.242807388305664	1.646449089050293
CycleNet	8	2021	16	0.8725156784057617	0.1866956353187561	0.23414337635040283	0.8725156784057617	3.426133394241333	1.0030369758605957
iTransformer	8	2021	384	0.8432780504226685	0.22788724303245544	0.29993367195129395	0.8432780504226685	4.182058811187744	1.2848732471466064
Crossformer	4	2023	672	0.8298012018203735	0.23107966780662537	0.2944062650203705	0.8298012018203735	10.115946769714355	1.947911024093628
Cross_Unet	8	2024	384	0.8863455057144165	0.16526345908641815	0.22643795609474182	0.8863455057144165	3.0328218936920166	0.970028281211853
Cross_Unet	4	2023	16	0.8877583742141724	0.1503184288740158	0.19867558777332306	0.8877583742141724	6.580468654632568	1.314518690109253
PatchMLP	4	2021	384	0.8197926878929138	0.24228881299495697	0.30895155668258667	0.819792628288269	10.606646537780762	2.044149875640869
Crossformer	7	2023	16	0.9059893488883972	0.1634892076253891	0.2186269760131836	0.9059893488883972	2.44183611869812	0.8449235558509827
iTransformer	8	2021	672	0.8204987645149231	0.25896862149238586	0.29516562819480896	0.8204988241195679	4.752446174621582	1.2644473314285278
Crossformer	7	2023	48	0.8896216154098511	0.19010955095291138	0.25887951254844666	0.8896216154098511	2.839431047439575	1.0004867315292358
CycleNet	8	2021	48	0.8391637802124023	0.23407244682312012	0.27069488167762756	0.8391637802124023	4.295566558837891	1.1596183776855469
PaiFilter	7	2021	672	0.7869249582290649	0.3617149591445923	0.32241854071617126	0.7869249582290649	5.402489185333252	1.2460451126098633
Cross_Unet	8	2024	672	0.8695376515388489	0.1882195770740509	0.24454769492149353	0.8695377111434937	3.4541003704071045	1.0476075410842896
iTransformer	0	2022	16	0.8886206150054932	0.18393079936504364	0.2554038465023041	0.8886206150054932	0.265716552734375	0.30697959661483765
Cross_Unet	4	2023	48	0.8716656565666199	0.17059260606765747	0.21962758898735046	0.8716656565666199	7.468008518218994	1.4531457424163818
Crossformer	7	2023	96	0.8877134919166565	0.19256198406219482	0.2434931993484497	0.8877134919166565	2.8760597705841064	0.9410237669944763
PatchMLP	4	2021	672	0.790403425693512	0.28457024693489075	0.33287250995635986	0.790403425693512	12.45759391784668	2.202420234680176
Cross_Unet	0	2025	384	0.8846348524093628	0.19070397317409515	0.2473607212305069	0.884634792804718	0.2755015194416046	0.2973122298717499
Crossformer	7	2023	384	0.8462594747543335	0.26246219873428345	0.2869984805583954	0.8462594747543335	3.9200727939605713	1.1091575622558594
iTransformer	0	2022	48	0.8260393738746643	0.28728339076042175	0.3117682933807373	0.8260393738746643	0.41502538323402405	0.37472614645957947
PaiFilter	8	2021	16	0.8482893705368042	0.22217397391796112	0.27377626299858093	0.848289430141449	4.077212333679199	1.1728184223175049
CycleNet	8	2021	96	0.829045295715332	0.24832408130168915	0.2853042483329773	0.8290452361106873	4.557104587554932	1.2222028970718384
Crossformer	7	2023	672	0.8111679553985596	0.3205602467060089	0.34545135498046875	0.8111679553985596	4.787810325622559	1.3350590467453003
Cross_Unet	0	2025	672	0.8590482473373413	0.23223553597927094	0.3228200078010559	0.8590483069419861	0.33550024032592773	0.3880096673965454
iTransformer	0	2022	96	0.807104766368866	0.3167499303817749	0.3451368808746338	0.8071048259735107	0.4575943350791931	0.414833128452301
Crossformer	8	2023	16	0.9046362042427063	0.13965636491775513	0.2145112007856369	0.9046362042427063	2.5628955364227295	0.9189355969429016
PatchMLP	7	2021	16	0.8755820989608765	0.21636895835399628	0.25973957777023315	0.8755820989608765	3.231635093688965	1.0038106441497803
Cross_Unet	4	2023	96	0.8625335097312927	0.18210089206695557	0.2279496043920517	0.8625335097312927	7.971806049346924	1.5082075595855713
iTransformer	0	2022	384	0.7791892290115356	0.36501049995422363	0.3734009861946106	0.7791891694068909	0.5273142457008362	0.4488048255443573
Crossformer	8	2023	48	0.889280378818512	0.1611354798078537	0.2230999767780304	0.889280378818512	2.9570674896240234	0.9557287693023682
Cross_Unet	4	2025	384	0.8539373874664307	0.19638122618198395	0.2453988939523697	0.8539373874664307	8.596953392028809	1.6236597299575806
PaiFilter	8	2021	48	0.826406717300415	0.25263842940330505	0.284792423248291	0.826406717300415	4.6362786293029785	1.2200103998184204
Crossformer	8	2023	96	0.9003713130950928	0.14471791684627533	0.21905416250228882	0.900371253490448	2.6557819843292236	0.9383969902992249
iTransformer	0	2022	672	0.7887142896652222	0.3481195867061615	0.3458027243614197	0.7887142896652222	0.5029128193855286	0.4156334400177002
Cross_Unet	7	2023	16	0.9074532985687256	0.16094337403774261	0.21055276691913605	0.9074532985687256	2.4038116931915283	0.8137193322181702
Crossformer	8	2023	384	0.8788830041885376	0.1761145293712616	0.23547913134098053	0.8788830041885376	3.231954574584961	1.0087590217590332
iTransformer	4	2022	16	0.8306232690811157	0.22683611512184143	0.2691892385482788	0.830623209476471	9.93017292022705	1.7810659408569336
PatchMLP	7	2021	48	0.8528685569763184	0.25341102480888367	0.29830458760261536	0.8528685569763184	3.784886360168457	1.1528520584106445
Cross_Unet	4	2025	672	0.8284111618995667	0.23296698927879333	0.30454182624816895	0.8284112215042114	10.198559761047363	2.0149729251861572
PaiFilter	8	2021	96	0.8206691145896912	0.2604910731315613	0.2940537929534912	0.8206691145896912	4.780385971069336	1.2596848011016846
Crossformer	8	2023	672	0.8386884331703186	0.23272612690925598	0.29415249824523926	0.8386884927749634	4.270857810974121	1.2601070404052734
Crossformer	0	2024	16	0.9346696734428406	0.10788588225841522	0.18351642787456512	0.9346696734428406	0.1558578610420227	0.22057536244392395
Cross_Unet	7	2023	48	0.8922702670097351	0.18554773926734924	0.22698049247264862	0.8922702670097351	2.771296501159668	0.8772071599960327
Crossformer	0	2024	48	0.9000551104545593	0.16505171358585358	0.2141329050064087	0.9000551104545593	0.2384427934885025	0.25737446546554565
iTransformer	4	2022	48	0.744875431060791	0.3391326665878296	0.3245428502559662	0.7448753714561462	14.846165657043457	2.147308111190796
CycleNet	8	2021	384	0.8243722319602966	0.2553778886795044	0.31238195300102234	0.8243722915649414	4.686550140380859	1.338199496269226
Cross_Unet	7	2025	384	0.8585901856422424	0.2414115071296692	0.2677517235279083	0.8585901856422424	3.6056642532348633	1.0347750186920166
Crossformer	0	2024	96	0.913032591342926	0.14280767738819122	0.20866349339485168	0.9130326509475708	0.2063077837228775	0.2508005201816559
Crossformer	0	2024	384	0.8695418834686279	0.2156534045934677	0.272286057472229	0.8695418238639832	0.3115447759628296	0.32727083563804626
Cross_Unet	7	2025	672	0.8259252905845642	0.2955082356929779	0.31746169924736023	0.8259252905845642	4.413640022277832	1.226887822151184
Crossformer	0	2024	672	0.8188751935958862	0.2984257638454437	0.3372567296028137	0.8188751935958862	0.4311223328113556	0.4053616225719452
PatchMLP	7	2021	96	0.8316167593002319	0.2887631356716156	0.32782483100891113	0.8316167593002319	4.3128981590271	1.266938328742981
Cross_Unet	7	2023	96	0.8913536667823792	0.18631933629512787	0.23127034306526184	0.8913537263870239	2.7828211784362793	0.8937861323356628
iTransformer	4	2022	96	0.7202861309051514	0.3705350458621979	0.34077152609825134	0.7202861309051514	16.220863342285156	2.25468373298645
Crossformer	4	2024	16	0.8787580132484436	0.16237211227416992	0.2121240794658661	0.8787580132484436	7.1081414222717285	1.4034996032714844
PaiFilter	8	2021	384	0.8098698258399963	0.27646565437316895	0.29688963294029236	0.8098698258399963	5.073541164398193	1.2718329429626465
Crossformer	4	2024	48	0.8668609857559204	0.17697936296463013	0.2276117205619812	0.8668609261512756	7.747603416442871	1.5059725046157837
Cross_Unet	8	2025	384	0.8819496035575867	0.17165543138980865	0.23657776415348053	0.8819496631622314	3.150122880935669	1.0134658813476562
iTransformer	4	2022	384	0.8039582967758179	0.2635781764984131	0.3215407133102417	0.8039582371711731	11.538625717163086	2.1274449825286865
Cross_Unet	8	2023	16	0.9132695198059082	0.12701329588890076	0.17972862720489502	0.9132695198059082	2.330876588821411	0.7699318528175354
CycleNet	8	2021	672	0.8198069930076599	0.259966641664505	0.31879791617393494	0.8198069334030151	4.7707648277282715	1.3656846284866333
Crossformer	4	2024	96	0.8629162311553955	0.18159393966197968	0.23682014644145966	0.8629162311553955	7.94961404800415	1.5668989419937134
iTransformer	4	2022	672	0.7933857440948486	0.28052112460136414	0.3217020034790039	0.7933858036994934	12.280332565307617	2.128511667251587
Cross_Unet	8	2025	672	0.8619310259819031	0.1991937756538391	0.2801647484302521	0.8619310855865479	3.655492067337036	1.2001864910125732
Crossformer	4	2024	384	0.8549265265464783	0.19505131244659424	0.2474016398191452	0.8549264669418335	8.538736343383789	1.6369102001190186
CycleNet	0	2022	16	0.8876335620880127	0.18556080758571625	0.2441261112689972	0.8876335620880127	0.26807135343551636	0.29342445731163025
Cross_Unet	8	2023	48	0.9052980542182922	0.137824147939682	0.19913026690483093	0.905298113822937	2.529271125793457	0.8530458211898804
iTransformer	7	2022	16	0.8753354549407959	0.21679788827896118	0.26048901677131653	0.8753354549407959	3.2380411624908447	1.006706953048706
Crossformer	4	2024	672	0.8269294500350952	0.23497864603996277	0.2949179708957672	0.8269294500350952	10.286629676818848	1.9512972831726074
Cross_Unet	0	2026	384	0.9102659821510315	0.1483345478773117	0.22248736023902893	0.9102659821510315	0.21429213881492615	0.2674160599708557
Crossformer	7	2024	16	0.9027079343795776	0.16919584572315216	0.23953533172607422	0.9027078747749329	2.527068853378296	0.9257277846336365
iTransformer	7	2022	48	0.8256367444992065	0.3003136217594147	0.32091185450553894	0.8256367444992065	4.485412120819092	1.2402222156524658
PatchMLP	7	2021	384	0.8318657875061035	0.2870347201824188	0.31137990951538086	0.8318657875061035	4.287081718444824	1.2033833265304565
Cross_Unet	8	2023	96	0.9056499004364014	0.13705039024353027	0.19460876286029816	0.9056498408317566	2.5150721073150635	0.8336763381958008
Crossformer	7	2024	48	0.8905701637268066	0.1884758472442627	0.2536936402320862	0.8905701637268066	2.815030097961426	0.980445146560669
CycleNet	0	2022	48	0.8475850820541382	0.2517022490501404	0.2817195951938629	0.8475850820541382	0.36362287402153015	0.338609516620636
iTransformer	7	2022	96	0.8209356069564819	0.3070804476737976	0.337588906288147	0.8209356665611267	4.586479663848877	1.3046733140945435
Crossformer	7	2024	96	0.8882789015769958	0.19159235060214996	0.2496819794178009	0.8882789015769958	2.8615775108337402	0.9649410843849182
Cross_Unet	0	2026	672	0.869905412197113	0.21434704959392548	0.29101717472076416	0.8699053525924683	0.3096577227115631	0.3497844934463501
Cross_Unet	0	2024	16	0.9331653118133545	0.11037011444568634	0.17296089231967926	0.9331653118133545	0.15944676101207733	0.20788829028606415
PaiFilter	8	2021	672	0.8290295600891113	0.24666111171245575	0.27088662981987	0.8290296196937561	4.526585578918457	1.1604400873184204
Crossformer	7	2024	384	0.8338629007339478	0.2836253345012665	0.32162922620773315	0.8338629007339478	4.2361602783203125	1.242995023727417
CycleNet	0	2022	96	0.8336990475654602	0.27307993173599243	0.2983698546886444	0.833699107170105	0.3945062756538391	0.3586220145225525
Cross_Unet	4	2026	384	0.8536357879638672	0.19678668677806854	0.2542157769203186	0.8536357879638672	8.614706039428711	1.6819950342178345
iTransformer	7	2022	384	0.8119920492172241	0.32096272706985474	0.34523871541023254	0.8119920492172241	4.793822765350342	1.334237813949585
Crossformer	7	2024	672	0.7883915305137634	0.3592253625392914	0.3700573146343231	0.7883914113044739	5.365306854248047	1.430153489112854
Cross_Unet	0	2024	48	0.9269894361495972	0.12057170271873474	0.18335093557834625	0.9269894361495972	0.17418453097343445	0.22037647664546967
PaiFilter	0	2022	16	0.8517593145370483	0.24480313062667847	0.3039599061012268	0.8517593145370483	0.3536561131477356	0.3653410077095032
Crossformer	8	2024	16	0.9129385948181152	0.12749789655208588	0.18769215047359467	0.9129385948181152	2.3397698402404785	0.8040464520454407
Cross_Unet	4	2026	672	0.820077121257782	0.24428212642669678	0.3034265339374542	0.8200771808624268	10.693903923034668	2.007594585418701
PaiFilter	0	2022	48	0.8317248821258545	0.27789416909217834	0.316177099943161	0.8317248821258545	0.4014611840248108	0.3800252676010132
PatchMLP	7	2021	672	0.8031796216964722	0.33412110805511475	0.351962149143219	0.8031796216964722	4.990353107452393	1.3602215051651
Crossformer	8	2024	48	0.8833304047584534	0.1697947084903717	0.2258819043636322	0.8833304643630981	3.115976572036743	0.967646062374115
Cross_Unet	0	2024	96	0.9205203652381897	0.13051216304302216	0.2021237015724182	0.9205203652381897	0.1885450780391693	0.24294012784957886
PaiFilter	0	2022	96	0.8253957629203796	0.286714643239975	0.31969818472862244	0.8253958225250244	0.4142037332057953	0.38425734639167786
Crossformer	8	2024	96	0.8994446992874146	0.146063894033432	0.22363270819187164	0.8994446396827698	2.6804823875427246	0.9580106735229492
iTransformer	7	2022	672	0.8017892837524414	0.33648136258125305	0.34249430894851685	0.8017892837524414	5.02560567855835	1.3236322402954102
Cross_Unet	4	2024	16	0.8869941234588623	0.15134197473526	0.2034660130739212	0.8869941234588623	6.625276565551758	1.3462144136428833
PaiFilter	0	2022	384	0.7574201822280884	0.40099582076072693	0.3905811607837677	0.7574200630187988	0.5793006420135498	0.46945425868034363
Cross_Unet	7	2026	384	0.8587042093276978	0.24121688306331635	0.2714189887046814	0.8587042093276978	3.602757692337036	1.0489481687545776
CycleNet	0	2022	384	0.8020225167274475	0.32726606726646423	0.35378050804138184	0.8020224571228027	0.47278648614883423	0.4252223074436188
Crossformer	8	2024	384	0.8599106669425964	0.20370198786258698	0.2701951861381531	0.8599106073379517	3.738224744796753	1.157477617263794
PatchMLP	8	2021	16	0.8741404414176941	0.18431617319583893	0.2382192462682724	0.8741404414176941	3.382467269897461	1.0204973220825195
iTransformer	8	2022	16	0.8470025658607483	0.22405853867530823	0.26042091846466064	0.8470025658607483	4.111795902252197	1.1156061887741089
Cross_Unet	4	2024	48	0.8662047386169434	0.17785167694091797	0.23088926076889038	0.8662047386169434	7.785788536071777	1.5276576280593872
Crossformer	8	2024	672	0.7484623193740845	0.3628964424133301	0.370231956243515	0.7484623193740845	6.65967321395874	1.5860211849212646
Cross_Unet	7	2026	672	0.8197805881500244	0.3059394359588623	0.3164074718952179	0.8197805285453796	4.569439888000488	1.222814679145813
Crossformer	0	2025	16	0.9306883811950684	0.11446049064397812	0.1911941021680832	0.9306883811950684	0.16535593569278717	0.22980347275733948
PatchTST	0	2021	16	0.9015044569969177	0.16265451908111572	0.2331765741109848	0.9015044569969177	0.23497970402240753	0.2802637815475464
iTransformer	8	2022	48	0.8356055021286011	0.23925107717514038	0.2878967225551605	0.8356055021286011	4.390601634979248	1.2333086729049683
Crossformer	0	2025	48	0.8977408409118652	0.16887356340885162	0.22011739015579224	0.8977408409118652	0.2439640611410141	0.26456746459007263
PaiFilter	0	2022	672	0.8032166361808777	0.32422515749931335	0.31769391894340515	0.8032166957855225	0.4683934450149536	0.38184836506843567
Cross_Unet	4	2024	96	0.8614512085914612	0.1835346519947052	0.2361787110567093	0.8614512085914612	8.034570693969727	1.562654972076416
Crossformer	0	2025	96	0.9150257706642151	0.13953474164009094	0.20729762315750122	0.9150257706642151	0.20157961547374725	0.24915890395641327
PatchTST	0	2021	48	0.8636565804481506	0.22516126930713654	0.2738308906555176	0.8636566400527954	0.3252803683280945	0.32912778854370117
CycleNet	0	2022	672	0.8056938648223877	0.32014355063438416	0.3418417274951935	0.8056939840316772	0.46249693632125854	0.41087254881858826
PatchMLP	8	2021	48	0.8528744578361511	0.21411867439746857	0.2745312452316284	0.8528745174407959	3.9293856620788574	1.1760528087615967
PatchTST	0	2021	96	0.8577016592025757	0.23366563022136688	0.27853596210479736	0.8577017188072205	0.33756622672080994	0.3347828686237335
Cross_Unet	8	2026	384	0.8873048424720764	0.1638685017824173	0.22449937462806702	0.8873047828674316	3.007223129272461	0.9617230892181396
iTransformer	8	2022	96	0.8105233907699585	0.27522844076156616	0.3148961067199707	0.8105233907699585	5.050838470458984	1.3489701747894287
CycleNet	4	2022	16	0.8188438415527344	0.24261152744293213	0.2712704837322235	0.8188438415527344	10.620770454406738	1.794836401939392
Cross_Unet	7	2024	16	0.9097310304641724	0.15698225796222687	0.2166646122932434	0.9097310304641724	2.3446500301361084	0.8373396992683411
PatchTST	0	2021	384	0.8094807267189026	0.3149372935295105	0.3602098822593689	0.8094806671142578	0.45497575402259827	0.4329497814178467
Crossformer	0	2025	384	0.8850796222686768	0.1899687498807907	0.2500188648700714	0.885079562664032	0.27443942427635193	0.30050718784332275
PaiFilter	4	2022	16	0.7898393273353577	0.28145554661750793	0.3089330792427063	0.7898392677307129	12.32124137878418	2.04402756690979
TimeMixer	0	2021	16	0.9155007004737854	0.13793015480041504	0.2297685742378235	0.9155007004737854	0.19926148653030396	0.2761676013469696
CycleNet	4	2022	48	0.7547093629837036	0.32606053352355957	0.3256587088108063	0.7547094225883484	14.273904800415039	2.154690742492676
PatchTST	0	2021	672	0.8019076585769653	0.3263818025588989	0.3675850033760071	0.8019077777862549	0.47150906920433044	0.4418144226074219
Cross_Unet	7	2024	48	0.8968091011047363	0.17773033678531647	0.2268400341272354	0.8968091011047363	2.6545374393463135	0.876664400100708
Crossformer	0	2025	672	0.7313779592514038	0.44258832931518555	0.43022045493125916	0.7313780784606934	0.639387309551239	0.5170983076095581
Cross_Unet	8	2026	672	0.8677095770835876	0.19085699319839478	0.2693890631198883	0.8677095770835876	3.502500295639038	1.154024600982666
iTransformer	8	2022	384	0.8429775238037109	0.22832417488098145	0.29161337018013	0.8429774641990662	4.190078258514404	1.249230980873108
Crossformer	4	2025	16	0.8758671879768372	0.1662435680627823	0.23081332445144653	0.8758671879768372	7.277622222900391	1.5271553993225098
PatchTST	4	2021	16	0.8333417773246765	0.22319532930850983	0.2582749128341675	0.8333417177200317	9.770792007446289	1.7088522911071777
PaiFilter	4	2022	48	0.7358261942863464	0.3511615991592407	0.336283802986145	0.7358261942863464	15.372754096984863	2.2249906063079834
PatchMLP	8	2021	96	0.8515082001686096	0.2156950682401657	0.28897058963775635	0.8515082001686096	3.9583146572113037	1.237909197807312
Crossformer	4	2025	48	0.8675731420516968	0.1760326623916626	0.23316660523414612	0.8675731420516968	7.70615816116333	1.5427255630493164
PatchTST	4	2021	48	0.7742262482643127	0.3001170754432678	0.3161672353744507	0.774226188659668	13.13818645477295	2.0918917655944824
Cross_Unet	0	2027	384	0.8851470351219177	0.1898573487997055	0.2513042688369751	0.885146975517273	0.27427831292152405	0.30205225944519043
Cross_Unet	7	2024	96	0.8896152377128601	0.18930065631866455	0.24401801824569702	0.8896152377128601	2.8273494243621826	0.9430519342422485
TimeMixer	0	2021	48	0.8914819359779358	0.17722588777542114	0.2580847144126892	0.8914819359779358	0.25603029131889343	0.3102017939090729
CycleNet	4	2022	96	0.7358510494232178	0.34991633892059326	0.34088030457496643	0.7358510494232178	15.31824016571045	2.255403757095337
Crossformer	4	2025	96	0.8614603281021118	0.1835225224494934	0.23563100397586823	0.8614603281021118	8.034041404724121	1.5590306520462036
iTransformer	8	2022	672	0.8223350048065186	0.25631940364837646	0.3009280860424042	0.8223351240158081	4.703828811645508	1.2891329526901245
PatchTST	4	2021	96	0.7603256702423096	0.3174949288368225	0.3331674337387085	0.7603257298469543	13.898930549621582	2.204371929168701
PaiFilter	4	2022	96	0.7235023975372314	0.3662744462490082	0.34594857692718506	0.7235024571418762	16.034343719482422	2.288936138153076
iTransformer	0	2023	16	0.8836643099784851	0.19211557507514954	0.2702564597129822	0.8836643099784851	0.27754074335098267	0.3248315453529358
Cross_Unet	8	2024	16	0.9158769249916077	0.12319479137659073	0.173994243144989	0.9158769845962524	2.2608015537261963	0.7453665137290955
Cross_Unet	0	2027	672	0.8632988929748535	0.2252320796251297	0.3167428970336914	0.8632990121841431	0.3253825902938843	0.380705326795578
PatchTST	4	2021	384	0.7439115643501282	0.3443109691143036	0.35474860668182373	0.7439115643501282	15.072853088378906	2.3471615314483643
iTransformer	0	2023	48	0.8175104260444641	0.3013682961463928	0.31937289237976074	0.8175104856491089	0.4353732168674469	0.3838665187358856
CycleNet	4	2022	384	0.7992342710494995	0.26992955803871155	0.32479268312454224	0.7992343306541443	11.816665649414062	2.1489622592926025
Crossformer	4	2025	384	0.838289737701416	0.21741952002048492	0.2531473636627197	0.8382896780967712	9.517945289611816	1.6749261617660522
PatchMLP	8	2021	384	0.8662862181663513	0.1944313943386078	0.2628723382949829	0.8662861585617065	3.5680956840515137	1.1261076927185059
TimeMixer	0	2021	96	0.8656712770462036	0.21837526559829712	0.299620121717453	0.8656712174415588	0.3154769539833069	0.360124796628952
iTransformer	0	2023	96	0.8382017612457275	0.26568612456321716	0.3076743185520172	0.8382018208503723	0.38382476568222046	0.3698054254055023
PatchTST	4	2021	672	0.7704078555107117	0.3117183446884155	0.3616071343421936	0.7704079151153564	13.646049499511719	2.3925397396087646
Cross_Unet	8	2024	48	0.904732882976532	0.1386466771364212	0.20150209963321686	0.9047329425811768	2.544365406036377	0.8632063865661621
Cross_Unet	4	2027	384	0.8486210107803345	0.20352905988693237	0.2634691298007965	0.848621129989624	8.909858703613281	1.7432196140289307
PatchTST	7	2021	16	0.8778608441352844	0.21240609884262085	0.26218825578689575	0.8778608441352844	3.1724469661712646	1.0132739543914795
PaiFilter	4	2022	384	0.7940589189529419	0.27688780426979065	0.3105563223361969	0.7940587997436523	12.121284484863281	2.054767608642578
Crossformer	4	2025	672	0.8264471292495728	0.23563355207443237	0.29051071405410767	0.8264471292495728	10.315296173095703	1.9221372604370117
iTransformer	0	2023	384	0.7842046022415161	0.3567199409008026	0.37404224276542664	0.7842044830322266	0.5153372883796692	0.44957566261291504
PatchTST	7	2021	48	0.8311067819595337	0.2908923029899597	0.31692934036254883	0.8311067819595337	4.344698429107666	1.2248307466506958
CycleNet	4	2022	672	0.8051549196243286	0.2645421028137207	0.316543310880661	0.8051549196243286	11.580824851989746	2.0943808555603027
Cross_Unet	8	2024	96	0.9051780700683594	0.13773566484451294	0.19732427597045898	0.9051780700683594	2.5276477336883545	0.8453090190887451
Crossformer	7	2025	16	0.9049766659736633	0.16525037586688995	0.2224046289920807	0.9049766063690186	2.4681403636932373	0.8595229983329773
PatchTST	7	2021	96	0.8146328926086426	0.31788912415504456	0.33433768153190613	0.8146328926086426	4.7479166984558105	1.2921088933944702
Crossformer	7	2025	48	0.8858477473258972	0.1966094821691513	0.2630329430103302	0.8858477473258972	2.9365129470825195	1.0165387392044067
iTransformer	0	2023	672	0.7863492369651794	0.35201629996299744	0.34502553939819336	0.7863492965698242	0.508542001247406	0.4146993160247803
Cross_Unet	4	2027	672	0.8375831246376038	0.22051413357257843	0.2798478603363037	0.8375831246376038	9.653419494628906	1.8515875339508057
CycleNet	7	2022	16	0.8658214807510376	0.23334316909313202	0.25929707288742065	0.8658214807510376	3.4851577281951904	1.0021004676818848
PatchTST	7	2021	384	0.767484188079834	0.39694544672966003	0.3998880386352539	0.767484188079834	5.928683280944824	1.5454399585723877
Crossformer	7	2025	96	0.88798987865448	0.19208799302577972	0.25262343883514404	0.88798987865448	2.8689804077148438	0.9763091802597046
Cross_Unet	0	2025	16	0.9382656812667847	0.10194746404886246	0.15820156037807465	0.9382656812667847	0.14727891981601715	0.1901484727859497
PatchMLP	8	2021	672	0.8353880643844604	0.23748761415481567	0.2995966374874115	0.8353880643844604	4.358240127563477	1.2834293842315674
CycleNet	7	2022	48	0.8095080256462097	0.3280928134918213	0.3178902566432953	0.8095080256462097	4.900315284729004	1.2285444736480713
iTransformer	4	2023	16	0.8196684122085571	0.24150723218917847	0.2668520212173462	0.8196684122085571	10.572429656982422	1.7656019926071167
PaiFilter	4	2022	672	0.8077124357223511	0.26106971502304077	0.2892264723777771	0.8077124357223511	11.428815841674805	1.9136396646499634
PatchTST	7	2021	672	0.7226446866989136	0.4708367586135864	0.4319559335708618	0.7226446866989136	7.03230619430542	1.6693711280822754
PatchMLP	0	2022	16	0.8773267865180969	0.20258131623268127	0.2615460753440857	0.8773267865180969	0.29266008734703064	0.31436219811439514
CycleNet	7	2022	96	0.796095609664917	0.34967899322509766	0.332259863615036	0.796095609664917	5.222721576690674	1.2840784788131714
Crossformer	7	2025	384	0.8537459373474121	0.24968144297599792	0.28534913063049316	0.8537459373474121	3.7291829586029053	1.102782964706421
iTransformer	4	2023	48	0.762435793876648	0.31578996777534485	0.31715086102485657	0.7624357342720032	13.824295043945312	2.0983994007110596
PatchTST	8	2021	16	0.8775627017021179	0.17930440604686737	0.23310275375843048	0.8775627017021179	3.290493965148926	0.9985790848731995
Cross_Unet	0	2025	48	0.9299324750900269	0.11571143567562103	0.17727257311344147	0.9299324750900269	0.16716311872005463	0.21307064592838287
TimeMixer	0	2021	384	0.7877920866012573	0.3494856655597687	0.40281930565834045	0.7877921462059021	0.5048862099647522	0.4841638207435608
Cross_Unet	7	2027	384	0.8494446277618408	0.2570246160030365	0.2704809606075287	0.8494446277618408	3.838857889175415	1.0453227758407593
PaiFilter	7	2022	16	0.8414467573165894	0.2757321298122406	0.2998674511909485	0.8414466977119446	4.118268966674805	1.1588921546936035
PatchTST	8	2021	48	0.8463309407234192	0.2236417680978775	0.2796061635017395	0.846331000328064	4.104147434234619	1.1977931261062622
Crossformer	7	2025	672	0.7486627101898193	0.42666879296302795	0.3932604193687439	0.7486626505851746	6.372623920440674	1.5198259353637695
iTransformer	4	2023	96	0.747185468673706	0.3349016308784485	0.3262544870376587	0.7471855282783508	14.660942077636719	2.158633232116699
PatchTST	8	2021	96	0.8449613451957703	0.22520487010478973	0.2920522391796112	0.8449613451957703	4.132833003997803	1.251110315322876
PatchMLP	0	2022	48	0.8366794586181641	0.26971203088760376	0.30557093024253845	0.8366795182228088	0.38964080810546875	0.3672773540019989
Crossformer	8	2025	16	0.9091222286224365	0.13308680057525635	0.18834811449050903	0.9091222286224365	2.4423344135284424	0.806856632232666
Cross_Unet	0	2025	96	0.9194681644439697	0.1322399526834488	0.20696696639060974	0.9194681644439697	0.19104108214378357	0.24876147508621216
CycleNet	7	2022	384	0.7912702560424805	0.3563385009765625	0.35645464062690735	0.7912703156471252	5.322185516357422	1.3775838613510132
Cross_Unet	7	2027	672	0.8256769180297852	0.29592984914779663	0.32494238018989563	0.8256769776344299	4.419936656951904	1.2557984590530396
PatchTST	8	2021	384	0.8177624940872192	0.26498904824256897	0.33327746391296387	0.8177624344825745	4.862931251525879	1.4277138710021973
PaiFilter	7	2022	48	0.79478520154953	0.35345059633255005	0.32833316922187805	0.79478520154953	5.279053688049316	1.2689032554626465
iTransformer	4	2023	384	0.7913839817047119	0.28048428893089294	0.3389055132865906	0.7913838028907776	12.278732299804688	2.242337465286255
Crossformer	8	2025	48	0.8712557554244995	0.1873675435781479	0.2271253913640976	0.8712557554244995	3.438464403152466	0.9729729294776917
Cross_Unet	4	2025	16	0.8808499574661255	0.15957047045230865	0.22053402662277222	0.8808499574661255	6.985494613647461	1.459143042564392
PatchMLP	0	2022	96	0.8379411697387695	0.2661139667034149	0.3068807125091553	0.8379412293434143	0.38444292545318604	0.36885157227516174
PaiFilter	7	2022	96	0.7870137095451355	0.3652537167072296	0.33728209137916565	0.7870137095451355	5.4553422927856445	1.3034878969192505
PatchTST	8	2021	672	0.7315913438796997	0.38723641633987427	0.39098259806632996	0.7315913438796997	7.106346607208252	1.674914002418518
Crossformer	8	2025	96	0.893349289894104	0.1549178808927536	0.21487480401992798	0.8933492302894592	2.8429665565490723	0.9204931855201721
CycleNet	7	2022	672	0.7921262383460999	0.35288530588150024	0.35730400681495667	0.7921261191368103	5.270613193511963	1.3808668851852417
Cross_Unet	8	2027	384	0.8847359418869019	0.16760392487049103	0.2260296791791916	0.8847359418869019	3.075772523880005	0.9682793021202087
Cross_Unet	4	2025	48	0.865761935710907	0.17844030261039734	0.22520746290683746	0.865761935710907	7.811557769775391	1.4900647401809692
iTransformer	4	2023	672	0.7981897592544556	0.2739987075328827	0.31793612241744995	0.7981898188591003	11.994800567626953	2.103595018386841
PatchTST	0	2022	16	0.902477502822876	0.16104766726493835	0.2219477891921997	0.902477502822876	0.23265831172466278	0.2667674422264099
Crossformer	8	2025	384	0.8791873455047607	0.1756720393896103	0.24082955718040466	0.879187285900116	3.223834753036499	1.0316801071166992
PatchTST	0	2022	48	0.8659466505050659	0.22137944400310516	0.26650556921958923	0.8659466505050659	0.3198169469833374	0.3203231692314148
iTransformer	7	2023	16	0.8757864236831665	0.21601368486881256	0.2718530297279358	0.8757863640785217	3.2263290882110596	1.0506253242492676
CycleNet	8	2022	16	0.8742879033088684	0.1841002106666565	0.2299691140651703	0.8742879033088684	3.3785040378570557	0.985154926776886
PatchTST	0	2022	96	0.857689619064331	0.23368537425994873	0.2756940722465515	0.8576896786689758	0.33759474754333496	0.33136722445487976
Cross_Unet	8	2027	672	0.8537036180496216	0.21106351912021637	0.2874031364917755	0.8537036776542664	3.873318672180176	1.2311943769454956
Cross_Unet	4	2025	96	0.8623496890068054	0.18234442174434662	0.2314610332250595	0.8623496890068054	7.982466697692871	1.531440258026123
iTransformer	7	2023	48	0.8260983228683472	0.2995186150074005	0.3283192813396454	0.8260983228683472	4.473539352416992	1.2688496112823486
Crossformer	8	2025	672	0.7484768629074097	0.36287546157836914	0.36239370703697205	0.7484767436981201	6.659290313720703	1.5524424314498901
PatchMLP	0	2022	384	0.8505661487579346	0.2470211237668991	0.31879204511642456	0.8505660891532898	0.35686036944389343	0.38316816091537476
PaiFilter	7	2022	384	0.7722669839859009	0.3887803852558136	0.3462270200252533	0.7722671031951904	5.806728839874268	1.3380571603775024
PatchTST	0	2022	384	0.8004356622695923	0.329889178276062	0.35173362493515015	0.8004356026649475	0.476576030254364	0.42276209592819214
Crossformer	0	2026	16	0.9281734228134155	0.11861373484134674	0.18795207142829895	0.9281733632087708	0.1713559329509735	0.22590675950050354
CycleNet	8	2022	48	0.8417550921440125	0.23030123114585876	0.2703690230846405	0.8417550921440125	4.226359844207764	1.1582223176956177
Crossformer	0	2026	48	0.9157841205596924	0.13907642662525177	0.20329318940639496	0.9157841205596924	0.20091748237609863	0.24434582889080048
iTransformer	7	2023	96	0.8182938098907471	0.3116109073162079	0.328904390335083	0.8182938098907471	4.654146194458008	1.2711105346679688
Cross_Unet	7	2025	16	0.9068341851234436	0.1620199978351593	0.20655304193496704	0.9068341851234436	2.4198920726776123	0.7982616424560547
PatchMLP	0	2022	672	0.7937909364700317	0.3397551476955414	0.38158753514289856	0.7937909364700317	0.49082908034324646	0.45864447951316833
Cross_Unet	0	2028	384	0.8869361877441406	0.18689976632595062	0.2637788653373718	0.8869361877441406	0.27000564336776733	0.31704580783843994
PatchTST	0	2022	672	0.8088750839233398	0.314902126789093	0.34626075625419617	0.8088750839233398	0.4549250602722168	0.41618406772613525
Crossformer	0	2026	96	0.8895186185836792	0.18141959607601166	0.23932765424251556	0.8895186185836792	0.26208874583244324	0.2876570522785187
PaiFilter	7	2022	672	0.7888590693473816	0.3584316372871399	0.3220841884613037	0.7888590097427368	5.353449821472168	1.244753122329712
CycleNet	8	2022	96	0.8296409845352173	0.2474588304758072	0.28662195801734924	0.8296409249305725	4.541225910186768	1.227847695350647
PatchTST	4	2022	16	0.83549964427948	0.2203054577112198	0.2555103600025177	0.8354995846748352	9.644283294677734	1.6905609369277954
PatchTST	4	2022	48	0.7753720879554749	0.2985939681529999	0.3104580044746399	0.7753720879554749	13.07150650024414	2.054116725921631
PatchMLP	4	2022	16	0.8419311046600342	0.21169212460517883	0.25720301270484924	0.8419311046600342	9.267216682434082	1.701759934425354
iTransformer	7	2023	384	0.8169130682945251	0.31256166100502014	0.3326278328895569	0.8169130086898804	4.668348789215088	1.285500407218933
Cross_Unet	0	2028	672	0.8705835938453674	0.21322967112064362	0.27841657400131226	0.870583713054657	0.30804315209388733	0.3346394896507263
Crossformer	0	2026	384	0.8902681469917297	0.18139193952083588	0.23526699841022491	0.890268087387085	0.2620486915111542	0.2827763259410858
TimeMixer	0	2021	672	0.7760067582130432	0.3690568208694458	0.4111018180847168	0.7760066986083984	0.5331599712371826	0.49411898851394653
PatchTST	4	2022	96	0.7616024613380432	0.31580355763435364	0.330775648355484	0.761602520942688	13.824886322021484	2.1885476112365723
PaiFilter	8	2022	16	0.8489263653755188	0.22124114632606506	0.2740022838115692	0.8489264249801636	4.060092926025391	1.1737868785858154
Cross_Unet	7	2025	48	0.8939217329025269	0.18270337581634521	0.22153037786483765	0.8939216732978821	2.7288143634796143	0.8561441898345947
Crossformer	0	2026	672	0.8176181316375732	0.300496906042099	0.3515484631061554	0.8176181316375732	0.43411439657211304	0.42253950238227844
PatchTST	4	2022	384	0.7349374294281006	0.3563767075538635	0.36924898624420166	0.7349374294281006	15.601055145263672	2.4431028366088867
Crossformer	4	2026	16	0.8828272223472595	0.15692245960235596	0.21617132425308228	0.8828271627426147	6.869574069976807	1.4302778244018555
CycleNet	8	2022	384	0.8240962624549866	0.2557791769504547	0.3120373487472534	0.8240963220596313	4.693912982940674	1.336724042892456
Cross_Unet	4	2028	384	0.8539746403694153	0.19633114337921143	0.25056660175323486	0.8539745807647705	8.594762802124023	1.6578515768051147
iTransformer	7	2023	672	0.7934340238571167	0.35066527128219604	0.3353300988674164	0.7934340834617615	5.23745059967041	1.2959434986114502
Crossformer	4	2026	48	0.8629062175750732	0.18223637342453003	0.25235098600387573	0.8629061579704285	7.977738380432129	1.6696568727493286
Cross_Unet	7	2025	96	0.8889058828353882	0.1905170977115631	0.24537000060081482	0.888905942440033	2.845517873764038	0.948276698589325
PaiFilter	8	2022	48	0.8265400528907776	0.25244441628456116	0.2853819727897644	0.8265400528907776	4.632718563079834	1.2225358486175537
Crossformer	4	2026	96	0.8617303371429443	0.18316490948200226	0.23993448913097382	0.8617302775382996	8.018385887145996	1.587504506111145
PatchTST	4	2022	672	0.7821534872055054	0.29577121138572693	0.3547450006008148	0.7821536064147949	12.947932243347168	2.347137451171875
PatchMLP	4	2022	48	0.7943177223205566	0.27340981364250183	0.3002901077270508	0.7943177223205566	11.969024658203125	1.9868422746658325
iTransformer	8	2023	16	0.8604651093482971	0.20434316992759705	0.2454165667295456	0.8604651093482971	3.749990940093994	1.0513296127319336
PatchTST	7	2022	16	0.8705163598060608	0.2251785695552826	0.2636731266975403	0.8705163598060608	3.363213300704956	1.0190128087997437
PaiFilter	8	2022	96	0.8216646909713745	0.25904497504234314	0.2935769259929657	0.8216646313667297	4.753847599029541	1.2576419115066528
Cross_Unet	8	2025	16	0.9146499037742615	0.12499174475669861	0.17873841524124146	0.9146499037742615	2.29377818107605	0.7656900882720947
Crossformer	4	2026	384	0.8470815420150757	0.2055988907814026	0.25894680619239807	0.8470814824104309	9.000476837158203	1.7132985591888428
PatchTST	7	2022	48	0.8279941082000732	0.2962534427642822	0.31780529022216797	0.8279941082000732	4.424770355224609	1.228216290473938
Cross_Unet	4	2028	672	0.8359237909317017	0.22276705503463745	0.278111070394516	0.8359237909317017	9.752044677734375	1.8400967121124268
PatchTST	7	2022	96	0.8135428428649902	0.3197583854198456	0.33640578389167786	0.813542902469635	4.7758355140686035	1.300101399421692
iTransformer	8	2023	48	0.8183406591415405	0.26437732577323914	0.2958458364009857	0.8183407187461853	4.85170316696167	1.2673615217208862
CycleNet	8	2022	672	0.8209838271141052	0.2582687735557556	0.31891366839408875	0.8209838271141052	4.739604473114014	1.3661805391311646
Crossformer	4	2026	672	0.833350419998169	0.22626087069511414	0.2832337021827698	0.8333505392074585	9.904986381530762	1.8739898204803467
Cross_Unet	8	2025	48	0.9041131734848022	0.1395486295223236	0.19897638261318207	0.9041131734848022	2.560918092727661	0.8523865342140198
PatchTST	7	2022	384	0.7445242404937744	0.4361421763896942	0.4105358123779297	0.7445242404937744	6.514116287231445	1.58659029006958
Crossformer	7	2026	16	0.9033808708190918	0.16802547872066498	0.22972983121871948	0.9033808708190918	2.5095884799957275	0.8878324627876282
Cross_Unet	7	2028	384	0.8588587045669556	0.24095311760902405	0.2771133780479431	0.8588587045669556	3.598817825317383	1.0709547996520996
TimeMixer	4	2021	16	0.8731536865234375	0.16987767815589905	0.2214706838130951	0.8731536269187927	7.436711311340332	1.4653406143188477
iTransformer	8	2023	96	0.812974214553833	0.2716684937477112	0.306608110666275	0.8129741549491882	4.985508441925049	1.3134655952453613
CycleNet	0	2023	16	0.8890668153762817	0.1831938922405243	0.23985181748867035	0.8890668153762817	0.26465195417404175	0.2882870137691498
Crossformer	7	2026	48	0.8868647813796997	0.19485785067081451	0.259420245885849	0.8868647813796997	2.910350799560547	1.0025763511657715
PaiFilter	8	2022	384	0.8098986744880676	0.27642375230789185	0.29691803455352783	0.8098986148834229	5.07277250289917	1.2719546556472778
PatchMLP	4	2022	96	0.7934456467628479	0.2736211121082306	0.30785655975341797	0.7934456467628479	11.97827434539795	2.03690505027771
Cross_Unet	8	2025	96	0.9079440832138062	0.13371792435646057	0.19581304490566254	0.9079440236091614	2.4539170265197754	0.8388351798057556
PatchTST	7	2022	672	0.6715438365936279	0.5575852394104004	0.4735852777957916	0.6715437173843384	8.327962875366211	1.830256462097168
Crossformer	7	2026	96	0.8894140720367432	0.1896456629037857	0.2522159814834595	0.8894140720367432	2.8325023651123047	0.974734365940094
Cross_Unet	7	2028	672	0.8236829042434692	0.2993148863315582	0.3222934305667877	0.8236828446388245	4.470497131347656	1.2455618381500244
Cross_Unet	0	2026	16	0.9344184994697571	0.10830066353082657	0.17315343022346497	0.9344184994697571	0.1564570814371109	0.2081196904182434
Crossformer	7	2026	384	0.8436657786369324	0.2668900787830353	0.29584604501724243	0.8436658382415771	3.986205577850342	1.1433507204055786
PatchTST	8	2022	16	0.8754564523696899	0.18238893151283264	0.22971807420253754	0.8754565119743347	3.3470990657806396	0.9840795993804932
iTransformer	8	2023	384	0.8239362239837646	0.25601184368133545	0.3047257363796234	0.8239362239837646	4.698185920715332	1.3054022789001465
CycleNet	0	2023	48	0.8485047817230225	0.2501833438873291	0.28113678097724915	0.8485048413276672	0.3614286184310913	0.33790895342826843
TimeMixer	4	2021	48	0.8496105074882507	0.19991011917591095	0.2669717073440552	0.8496105074882507	8.75143814086914	1.766394019126892
Crossformer	7	2026	672	0.7809562683105469	0.37184739112854004	0.3759728670120239	0.7809561491012573	5.553827285766602	1.4530155658721924
Cross_Unet	8	2028	384	0.8838891386985779	0.16883517801761627	0.2311832755804062	0.8838890790939331	3.0983691215515137	0.9903564453125
PatchTST	8	2022	48	0.8117078542709351	0.2740303874015808	0.30135828256607056	0.8117079138755798	5.028851509094238	1.29097580909729
Crossformer	8	2026	16	0.9095566272735596	0.132450670003891	0.18927115201950073	0.9095566272735596	2.4306604862213135	0.8108106851577759
iTransformer	8	2023	672	0.8264167308807373	0.2504306733608246	0.29513534903526306	0.8264167904853821	4.595762729644775	1.2643176317214966
Crossformer	8	2026	48	0.8917458057403564	0.15754739940166473	0.22838665544986725	0.8917458057403564	2.8912222385406494	0.9783761501312256
Cross_Unet	8	2028	672	0.8684000968933105	0.18986079096794128	0.2686585485935211	0.8684002161026001	3.4842166900634766	1.150895118713379
PatchTST	8	2022	96	0.8208547830581665	0.260221391916275	0.2978171110153198	0.8208547234535217	4.775437355041504	1.2758060693740845
Cross_Unet	0	2026	48	0.9247176647186279	0.12432332336902618	0.18450146913528442	0.9247176647186279	0.17960430681705475	0.22175928950309753
PaiFilter	8	2022	672	0.8314214944839478	0.24321025609970093	0.2692570090293884	0.8314214944839478	4.463257789611816	1.1534587144851685
Crossformer	8	2026	96	0.9034988880157471	0.14017489552497864	0.21100793778896332	0.9034988880157471	2.5724103450775146	0.9039280414581299
iTransformer	0	2024	16	0.8778455257415771	0.20172466337680817	0.2633219063282013	0.8778455257415771	0.2914225161075592	0.3164966106414795
CycleNet	0	2023	96	0.834069013595581	0.27247244119644165	0.29677528142929077	0.8340690732002258	0.39362862706184387	0.35670551657676697
PatchTST	8	2022	384	0.8213393092155457	0.25978800654411316	0.32566142082214355	0.8213393688201904	4.767482757568359	1.3950870037078857
Cross_Unet	0	2029	384	0.904816746711731	0.1573423445224762	0.22937914729118347	0.9048166871070862	0.22730547189712524	0.2756994962692261
Crossformer	8	2026	384	0.8758494853973389	0.18052558600902557	0.24607519805431366	0.8758494257926941	3.3129043579101562	1.054151177406311
TimeMixer	4	2021	96	0.851536214351654	0.19666893780231476	0.2795613706111908	0.851536214351654	8.609549522399902	1.8496925830841064
PaiFilter	0	2023	16	0.8490053415298462	0.24935102462768555	0.3079724907875061	0.8490053415298462	0.36022621393203735	0.37016385793685913
Cross_Unet	0	2026	96	0.9136147499084473	0.14185169339179993	0.21469898521900177	0.913614809513092	0.2049267441034317	0.25805485248565674
iTransformer	0	2024	48	0.8174547553062439	0.30146026611328125	0.3188529908657074	0.8174547553062439	0.43550610542297363	0.3832414746284485
Crossformer	8	2026	672	0.761947512626648	0.3434412181377411	0.3672902286052704	0.761947512626648	6.302640914916992	1.5734187364578247
Cross_Unet	0	2029	672	0.868545413017273	0.2165878713130951	0.25471681356430054	0.868545413017273	0.3128947913646698	0.3061537742614746
PaiFilter	0	2023	48	0.8264254331588745	0.2866457998752594	0.3299097716808319	0.8264254927635193	0.41410428285598755	0.3965310752391815
PatchTST	8	2022	672	0.7971221208572388	0.2926943898200989	0.33725592494010925	0.7971221804618835	5.371362209320068	1.4447563886642456
Crossformer	0	2027	16	0.9264916777610779	0.12139086425304413	0.1835845708847046	0.9264916777610779	0.17536792159080505	0.22065722942352295
PatchMLP	4	2022	384	0.8273507356643677	0.23212701082229614	0.3011690378189087	0.8273506760597229	10.161794662475586	1.9926574230194092
PatchTST	0	2023	16	0.9021584987640381	0.16157448291778564	0.2277565896511078	0.9021584987640381	0.23341938853263855	0.27374929189682007
Cross_Unet	4	2026	16	0.8863800764083862	0.15216432511806488	0.20281977951526642	0.8863800764083862	6.661276817321777	1.3419384956359863
iTransformer	0	2024	96	0.8327395915985107	0.27465540170669556	0.31101393699645996	0.8327396512031555	0.3967823386192322	0.3738195300102234
CycleNet	0	2023	384	0.802925705909729	0.3257730305194855	0.3555298149585724	0.8029255867004395	0.4706297814846039	0.42732495069503784
Crossformer	0	2027	48	0.9278382658958435	0.11916985362768173	0.1892865151166916	0.9278382658958435	0.1721593290567398	0.22751066088676453
PaiFilter	0	2023	96	0.8195127844810486	0.29637497663497925	0.3338729739189148	0.8195128440856934	0.42815953493118286	0.4012945294380188
Cross_Unet	4	2029	384	0.851370096206665	0.199832946062088	0.25469857454299927	0.851370096206665	8.748058319091797	1.6851896047592163
Crossformer	0	2027	96	0.9056146144866943	0.1549886167049408	0.2174358069896698	0.9056146144866943	0.22390510141849518	0.26134437322616577
PatchTST	0	2023	48	0.8657641410827637	0.22168076038360596	0.26923230290412903	0.8657642006874084	0.3202522099018097	0.32360056042671204
TimeMixer	4	2021	384	0.774040937423706	0.3038020133972168	0.41708046197891235	0.7740407586097717	13.299509048461914	2.7595748901367188
iTransformer	0	2024	384	0.7704228162765503	0.3795018792152405	0.3873659074306488	0.7704225778579712	0.5482495427131653	0.4655899703502655
PatchTST	0	2023	96	0.8557305335998535	0.2369023859500885	0.2800753712654114	0.8557305932044983	0.34224221110343933	0.33663323521614075
Cross_Unet	4	2026	48	0.8663153648376465	0.1777046173810959	0.22580751776695251	0.8663153648376465	7.779351234436035	1.494034767150879
Crossformer	0	2027	384	0.8841952085494995	0.19143079221248627	0.2528635859489441	0.88419508934021	0.2765515446662903	0.3039262294769287
Cross_Unet	4	2029	672	0.840032160282135	0.21718905866146088	0.2821650207042694	0.8400322198867798	9.507852554321289	1.866918921470642
PatchTST	0	2023	384	0.8073939085006714	0.31838685274124146	0.3569563925266266	0.8073937892913818	0.4599592685699463	0.42903950810432434
Crossformer	0	2027	672	0.8355910181999207	0.27088433504104614	0.31775620579719543	0.8355910181999207	0.3913344144821167	0.3819233775138855
iTransformer	0	2024	672	0.7902653813362122	0.34556397795677185	0.3474195599555969	0.7902653813362122	0.4992208182811737	0.41757696866989136
Cross_Unet	4	2026	96	0.8623124957084656	0.18239371478557587	0.23534364998340607	0.8623124957084656	7.984624862670898	1.5571295022964478
CycleNet	0	2023	672	0.8057346343994141	0.32007646560668945	0.34284740686416626	0.8057346343994141	0.46240007877349854	0.4120813310146332
Crossformer	4	2027	16	0.8865121603012085	0.15198743343353271	0.19973260164260864	0.8865121603012085	6.6535325050354	1.3215124607086182
PaiFilter	0	2023	384	0.7688032388687134	0.3821790814399719	0.36175620555877686	0.7688031196594238	0.5521170496940613	0.4348086416721344
PatchTST	0	2023	672	0.8099970817565918	0.3130534887313843	0.35169729590415955	0.8099970817565918	0.45225435495376587	0.4227183759212494
PatchMLP	4	2022	672	0.7858695387840271	0.2907259166240692	0.33237123489379883	0.7858696579933167	12.727063179016113	2.1991043090820312
Crossformer	4	2027	48	0.8655509948730469	0.17872068285942078	0.2552279531955719	0.8655510544776917	7.823829174041748	1.6886929273605347
iTransformer	4	2024	16	0.823406457901001	0.2365010678768158	0.26795437932014465	0.823406457901001	10.35327434539795	1.7728954553604126
Cross_Unet	7	2029	384	0.8593944311141968	0.24003846943378448	0.27002963423728943	0.8593944311141968	3.5851573944091797	1.0435783863067627
Cross_Unet	7	2026	16	0.9080162048339844	0.15996448695659637	0.210015207529068	0.9080161452293396	2.3891913890838623	0.8116418719291687
Crossformer	4	2027	96	0.8647243976593018	0.17919863760471344	0.2464972883462906	0.8647243976593018	7.844753265380859	1.6309267282485962
PatchTST	4	2023	16	0.8349014520645142	0.22110658884048462	0.2640478312969208	0.8349013924598694	9.679352760314941	1.7470484972000122
CycleNet	4	2023	16	0.8210390210151672	0.23967169225215912	0.2680794596672058	0.8210389614105225	10.492074966430664	1.7737232446670532
PaiFilter	0	2023	672	0.8006018400192261	0.3285332918167114	0.32937633991241455	0.8006019592285156	0.47461724281311035	0.3958899974822998
PatchTST	4	2023	48	0.7760143876075745	0.2977401614189148	0.3121829628944397	0.7760143876075745	13.034130096435547	2.0655300617218018
PatchMLP	7	2022	16	0.8716304898262024	0.22324103116989136	0.2663310766220093	0.8716304898262024	3.3342745304107666	1.0292847156524658
Cross_Unet	7	2029	672	0.823249340057373	0.3000509440898895	0.32386165857315063	0.8232492804527283	4.481489658355713	1.2516225576400757
Crossformer	4	2027	384	0.8396570086479187	0.21558122336864471	0.25070804357528687	0.8396569490432739	9.437469482421875	1.658786654472351
PatchTST	4	2023	96	0.7579441666603088	0.3206497132778168	0.33366796374320984	0.7579441666603088	14.037039756774902	2.2076833248138428
TimeMixer	4	2021	672	0.7877643704414368	0.2872375249862671	0.38663098216056824	0.7877645492553711	12.57435417175293	2.558107852935791
iTransformer	4	2024	48	0.7460510730743408	0.3375698924064636	0.32120296359062195	0.7460510730743408	14.777750968933105	2.1252100467681885
Cross_Unet	7	2026	48	0.8897554874420166	0.18987907469272614	0.23060788214206696	0.8897554278373718	2.835988998413086	0.8912258744239807
PaiFilter	4	2023	16	0.7823066711425781	0.29154354333877563	0.3171074390411377	0.7823066115379333	12.762864112854004	2.0981125831604004
Crossformer	4	2027	672	0.8351784348487854	0.22377902269363403	0.2823375463485718	0.8351784348487854	9.796343803405762	1.8680604696273804
PatchTST	4	2023	384	0.7880464196205139	0.2849716544151306	0.3460415303707123	0.7880464196205139	12.475164413452148	2.2895524501800537
Cross_Unet	8	2029	384	0.8862431049346924	0.16541238129138947	0.21829162538051605	0.8862430453300476	3.0355546474456787	0.9351303577423096
CycleNet	4	2023	48	0.7538207173347473	0.32724177837371826	0.32442760467529297	0.7538207173347473	14.325618743896484	2.1465461254119873
PatchMLP	7	2022	48	0.8441247940063477	0.26847076416015625	0.31035885214805603	0.8441247940063477	4.0098161697387695	1.199438214302063
Crossformer	7	2027	16	0.9029096961021423	0.16884492337703705	0.2271595150232315	0.9029096961021423	2.521827459335327	0.8778989911079407
TimeMixer	7	2021	16	0.8976146578788757	0.17805325984954834	0.25278550386428833	0.8976146578788757	2.659360885620117	0.9769355058670044
iTransformer	4	2024	96	0.7458047866821289	0.3367306590080261	0.327431321144104	0.7458047270774841	14.741015434265137	2.166419506072998
Crossformer	7	2027	48	0.891007661819458	0.1877223253250122	0.25995969772338867	0.891007661819458	2.8037760257720947	1.0046614408493042
PatchTST	4	2023	672	0.7915762662887573	0.2829778790473938	0.34547707438468933	0.7915762662887573	12.387883186340332	2.2858176231384277
Cross_Unet	8	2029	672	0.8663202524185181	0.19286136329174042	0.26630091667175293	0.8663202524185181	3.5392842292785645	1.140795350074768
Cross_Unet	7	2026	96	0.8879129886627197	0.19221989810466766	0.23468030989170074	0.8879129886627197	2.870950937271118	0.906964123249054
Crossformer	7	2027	96	0.8859960436820984	0.19550721347332	0.25975680351257324	0.8859960436820984	2.9200494289398193	1.0038772821426392
PatchTST	7	2023	16	0.8767730593681335	0.21429789066314697	0.26101863384246826	0.8767729997634888	3.20070219039917	1.008753776550293
PaiFilter	4	2023	48	0.7357786893844604	0.35122478008270264	0.3383791744709015	0.7357786297798157	15.375520706176758	2.2388548851013184
TimeMixer	7	2021	48	0.871891975402832	0.22064615786075592	0.28466615080833435	0.871891975402832	3.295518636703491	1.1001437902450562
Crossformer	7	2027	384	0.8444520235061646	0.26554784178733826	0.3064282536506653	0.8444520235061646	3.9661595821380615	1.184247374534607
Cross_Unet	8	2026	16	0.9128357172012329	0.1276485174894333	0.18653541803359985	0.9128357172012329	2.342534065246582	0.7990912795066833
Cross_Unet	0	2030	384	0.9000908732414246	0.16515447199344635	0.2531999349594116	0.9000908136367798	0.23859122395515442	0.3043307363986969
CycleNet	4	2023	96	0.7347136735916138	0.3514229357242584	0.33970537781715393	0.7347137928009033	15.384191513061523	2.2476298809051514
iTransformer	4	2024	384	0.794448971748352	0.27636343240737915	0.33027780055999756	0.7944489121437073	12.0983247756958	2.1852529048919678
PatchTST	7	2023	48	0.8285871744155884	0.29523199796676636	0.31628888845443726	0.8285871744155884	4.4095139503479	1.2223557233810425
Crossformer	7	2027	672	0.7900469899177551	0.3564150035381317	0.36959120631217957	0.7900469303131104	5.323331356048584	1.4283522367477417
PaiFilter	4	2023	96	0.7246878743171692	0.36470407247543335	0.3531724214553833	0.7246878147125244	15.965601921081543	2.33673357963562
PatchMLP	7	2022	96	0.8308044075965881	0.2901563048362732	0.3255006670951843	0.8308044075965881	4.333705425262451	1.2579562664031982
PatchTST	7	2023	96	0.8120422959327698	0.3223317861557007	0.339093953371048	0.8120422959327698	4.814270973205566	1.3104897737503052
Cross_Unet	0	2030	672	0.8728636503219604	0.20947304368019104	0.26171380281448364	0.8728636503219604	0.3026163578033447	0.31456395983695984
Crossformer	8	2027	16	0.9074410200119019	0.13554884493350983	0.19984132051467896	0.9074410200119019	2.487516164779663	0.8560919165611267
iTransformer	4	2024	672	0.8023672103881836	0.2683269679546356	0.32482942938804626	0.8023672699928284	11.746508598327637	2.1492042541503906
Cross_Unet	8	2026	48	0.9032817482948303	0.14075861871242523	0.20069067180156708	0.9032817482948303	2.583122491836548	0.8597304224967957
PatchTST	7	2023	384	0.7257680892944336	0.4681621491909027	0.42109233140945435	0.7257680296897888	6.992361068725586	1.627387285232544
Crossformer	8	2027	48	0.8919662833213806	0.1572265326976776	0.2277716100215912	0.8919662833213806	2.8853328227996826	0.9757411479949951
iTransformer	7	2024	16	0.8759469985961914	0.21573446691036224	0.26600372791290283	0.8759469389915466	3.222158908843994	1.028019666671753
TimeMixer	7	2021	96	0.8792713284492493	0.20703960955142975	0.29171302914619446	0.8792713284492493	3.092294216156006	1.1273778676986694
Cross_Unet	4	2030	384	0.8494098782539368	0.20246845483779907	0.2650856375694275	0.8494098782539368	8.863432884216309	1.7539151906967163
Crossformer	8	2027	96	0.9049478769302368	0.13807013630867004	0.205173522233963	0.904947817325592	2.533785343170166	0.8789341449737549
Cross_Unet	8	2026	96	0.904353141784668	0.1389339715242386	0.2023700773715973	0.904353141784668	2.549637794494629	0.866924524307251
PatchTST	7	2023	672	0.7403731942176819	0.44074100255966187	0.39748436212539673	0.7403731346130371	6.582802772521973	1.536149501800537
iTransformer	7	2024	48	0.8267740607261658	0.29835474491119385	0.3253474235534668	0.8267740607261658	4.456155776977539	1.2573641538619995
Crossformer	8	2027	384	0.8695541620254517	0.18967948853969574	0.25437498092651367	0.8695541024208069	3.4808926582336426	1.0897061824798584
Cross_Unet	0	2027	16	0.93723064661026	0.10365667939186096	0.16624900698661804	0.93723064661026	0.14974813163280487	0.19982102513313293
CycleNet	4	2023	384	0.7993704080581665	0.2697466015815735	0.3248897194862366	0.7993704676628113	11.808653831481934	2.1496031284332275
PatchTST	8	2023	16	0.881843090057373	0.17303596436977386	0.22681380808353424	0.881843090057373	3.1754589080810547	0.9716382026672363
Cross_Unet	4	2030	672	0.8357391357421875	0.22301772236824036	0.28248316049575806	0.8357391953468323	9.76301383972168	1.8690239191055298
iTransformer	7	2024	96	0.8218108415603638	0.30557945370674133	0.33522701263427734	0.8218108415603638	4.56406307220459	1.2955455780029297
Cross_Unet	0	2027	48	0.9235935211181641	0.1261797696352005	0.19239047169685364	0.9235935211181641	0.18228623270988464	0.2312414050102234
Crossformer	8	2027	672	0.742948055267334	0.37085193395614624	0.37007224559783936	0.7429481744766235	6.805665016174316	1.5853362083435059
PaiFilter	4	2023	384	0.7941907644271851	0.276710569858551	0.3103824257850647	0.7941906452178955	12.113527297973633	2.053616762161255
PatchTST	8	2023	48	0.8242039680480957	0.25584420561790466	0.2964943051338196	0.8242040276527405	4.695108413696289	1.2701393365859985
Crossformer	0	2028	16	0.9252424240112305	0.12345391511917114	0.18751858174800873	0.9252424240112305	0.17834830284118652	0.22538574039936066
TimeMixer	7	2021	384	0.8018073439598083	0.3383498191833496	0.41681280732154846	0.8018072843551636	5.053513050079346	1.6108481884002686
Cross_Unet	7	2030	384	0.8580857515335083	0.24227258563041687	0.2771880328655243	0.8580857515335083	3.618525743484497	1.0712441205978394
PatchTST	8	2023	96	0.8042163252830505	0.2843899428844452	0.31120479106903076	0.8042162656784058	5.21896505355835	1.333156704902649
Crossformer	0	2028	48	0.9190552234649658	0.1336744725704193	0.1868383288383484	0.9190552234649658	0.1931135058403015	0.22456806898117065
iTransformer	7	2024	384	0.8049274682998657	0.3330232501029968	0.342008113861084	0.8049274682998657	4.973955154418945	1.3217523097991943
Cross_Unet	0	2027	96	0.922566294670105	0.12715251743793488	0.2065313160419464	0.9225663542747498	0.18369151651859283	0.24823786318302155
Crossformer	0	2028	96	0.9115621447563171	0.1452222466468811	0.2142302691936493	0.9115622043609619	0.20979605615139008	0.25749146938323975
PatchMLP	7	2022	384	0.8270600438117981	0.2952389717102051	0.3128854036331177	0.8270599842071533	4.409621238708496	1.209202766418457
PatchTST	8	2023	384	0.8211355209350586	0.2600843906402588	0.3244653642177582	0.8211354613304138	4.772922992706299	1.3899637460708618
Cross_Unet	7	2030	672	0.8222431540489197	0.3017590045928955	0.31395313143730164	0.8222431540489197	4.507000923156738	1.2133287191390991
Cross_Unet	4	2027	16	0.882760226726532	0.1570121943950653	0.20534536242485046	0.8827601671218872	6.873501777648926	1.3586487770080566
Crossformer	0	2028	384	0.8861494660377502	0.18820025026798248	0.23806199431419373	0.8861494064331055	0.2718845009803772	0.2861357629299164
PaiFilter	4	2023	672	0.807730495929718	0.2610452175140381	0.2922954857349396	0.8077304363250732	11.42774486541748	1.933945894241333
CycleNet	4	2023	672	0.8046355247497559	0.26524728536605835	0.31613990664482117	0.8046355843544006	11.611690521240234	2.0917105674743652
iTransformer	7	2024	672	0.8037989735603333	0.33306971192359924	0.33688050508499146	0.8037989139556885	4.97465181350708	1.3019355535507202
PatchTST	8	2023	672	0.7885270118713379	0.3050946891307831	0.3466116786003113	0.7885270714759827	5.59892463684082	1.484834909439087
Crossformer	0	2028	672	0.7650654315948486	0.38708406686782837	0.40332648158073425	0.7650653123855591	0.5592032074928284	0.48477357625961304
Cross_Unet	4	2027	48	0.8647298812866211	0.1798122078180313	0.2275867462158203	0.8647298812866211	7.871613025665283	1.5058070421218872
Cross_Unet	8	2030	384	0.8838545083999634	0.16888555884361267	0.239579439163208	0.8838544487953186	3.0992934703826904	1.0263241529464722
Crossformer	4	2028	16	0.8769729733467102	0.1647627204656601	0.23307466506958008	0.8769729137420654	7.212794780731201	1.5421173572540283
CycleNet	7	2023	16	0.8669122457504272	0.23144632577896118	0.25988444685935974	0.8669122457504272	3.456826686859131	1.0043704509735107
PatchTST	0	2024	16	0.9006291031837463	0.16410014033317566	0.22673749923706055	0.9006290435791016	0.23706810176372528	0.2725243866443634
PaiFilter	7	2023	16	0.836884617805481	0.28366583585739136	0.3042754828929901	0.836884617805481	4.236765384674072	1.175927758216858
iTransformer	8	2024	16	0.8546431660652161	0.21286918222904205	0.2560123801231384	0.8546431660652161	3.9064559936523438	1.0967206954956055
Crossformer	4	2028	48	0.8703066110610962	0.1723991483449936	0.22616581618785858	0.8703066110610962	7.547094821929932	1.4964054822921753
TimeMixer	7	2021	672	0.7956728935241699	0.34649184346199036	0.40577441453933716	0.7956728935241699	5.175118923187256	1.5681889057159424
Cross_Unet	4	2027	96	0.8618655204772949	0.1829858422279358	0.23143912851810455	0.8618654608726501	8.010546684265137	1.531295895576477
PatchTST	0	2024	48	0.8655368089675903	0.2220562845468521	0.26514217257499695	0.8655368089675903	0.3207947313785553	0.3186844289302826
Cross_Unet	8	2030	672	0.8696330785751343	0.18808196485042572	0.2511918246746063	0.8696330785751343	3.4515738487243652	1.076070785522461
Crossformer	4	2028	96	0.8631377220153809	0.18130050599575043	0.23947128653526306	0.8631377816200256	7.936766147613525	1.584439754486084
PatchTST	0	2024	96	0.8572101593017578	0.23447279632091522	0.27593523263931274	0.8572101593017578	0.3387323021888733	0.3316570222377777
iTransformer	8	2024	48	0.8460239171981812	0.22408859431743622	0.2858799993991852	0.8460239171981812	4.1123480796813965	1.2246692180633545
Cross_Unet	7	2027	16	0.9087066054344177	0.1587638109922409	0.21467117965221405	0.9087066054344177	2.37125825881958	0.8296356797218323
PatchMLP	7	2022	672	0.7838940620422363	0.3668602406978607	0.3645925521850586	0.7838940620422363	5.479336261749268	1.4090335369110107
CycleNet	7	2023	48	0.8124880194664001	0.32296022772789	0.31330522894859314	0.8124880194664001	4.823657035827637	1.210824728012085
Crossformer	4	2028	384	0.855172872543335	0.1947200745344162	0.23440535366535187	0.855172872543335	8.524236679077148	1.5509216785430908
PatchTST	0	2024	384	0.8102105855941772	0.31373077630996704	0.3547462224960327	0.8102105259895325	0.4532327353954315	0.42638304829597473
PaiFilter	7	2023	48	0.7953068017959595	0.3525521457195282	0.33119136095046997	0.7953068017959595	5.265634536743164	1.2799489498138428
Crossformer	4	2028	672	0.8235216736793518	0.23960542678833008	0.28312981128692627	0.823521614074707	10.489177703857422	1.8733031749725342
Cross_Unet	7	2027	48	0.8903287649154663	0.18889163434505463	0.2336919903755188	0.8903287649154663	2.8212404251098633	0.9031450152397156
PatchTST	0	2024	672	0.8160601854324341	0.30306383967399597	0.33927619457244873	0.8160602450370789	0.4378226101398468	0.4077889621257782
CycleNet	7	2023	96	0.7954186201095581	0.3508400321006775	0.3310759961605072	0.7954186201095581	5.240063190460205	1.279503345489502
iTransformer	8	2024	96	0.7976454496383667	0.2939346134662628	0.3130987584590912	0.7976454496383667	5.394123077392578	1.3412703275680542
Crossformer	7	2028	16	0.8993746042251587	0.1749926209449768	0.23485040664672852	0.8993746042251587	2.6136481761932373	0.9076219797134399
TimeMixer	8	2021	16	0.908560037612915	0.13391007483005524	0.20083343982696533	0.9085600972175598	2.457442045211792	0.8603419661521912
PatchTST	4	2024	16	0.8338537216186523	0.2225097119808197	0.2608913779258728	0.8338537216186523	9.740775108337402	1.7261639833450317
PaiFilter	7	2023	96	0.7880994081497192	0.36339184641838074	0.34362977743148804	0.7880994081497192	5.427533149719238	1.3280192613601685
PatchMLP	8	2022	16	0.8687322735786438	0.19223624467849731	0.24542270600795746	0.8687322735786438	3.5278120040893555	1.0513560771942139
Cross_Unet	7	2027	96	0.894387423992157	0.18111670017242432	0.23232398927211761	0.8943874835968018	2.705116033554077	0.8978582620620728
Crossformer	7	2028	48	0.8965095281600952	0.17824621498584747	0.24360531568527222	0.8965095281600952	2.662242889404297	0.9414569139480591
PatchTST	4	2024	48	0.77620530128479	0.2974863052368164	0.3257744312286377	0.7762053608894348	13.023016929626465	2.155457019805908
Crossformer	7	2028	96	0.8874255418777466	0.19305579364299774	0.2521865963935852	0.8874255418777466	2.8834354877471924	0.9746208786964417
iTransformer	8	2024	384	0.8326981663703918	0.24327126145362854	0.3006458878517151	0.8326981663703918	4.464376926422119	1.2879247665405273
Cross_Unet	8	2027	16	0.9159935712814331	0.12302398681640625	0.17843705415725708	0.9159935712814331	2.257666826248169	0.7643990516662598
PatchTST	4	2024	96	0.7628201246261597	0.314190536737442	0.33285588026046753	0.7628201842308044	13.754274368286133	2.202310562133789
Crossformer	7	2028	384	0.842014729976654	0.26970869302749634	0.3043443560600281	0.842014729976654	4.0283050537109375	1.1761938333511353
PatchTST	4	2024	384	0.7854194045066833	0.2885036766529083	0.34768542647361755	0.7854193449020386	12.62978744506836	2.300429105758667
Cross_Unet	8	2027	48	0.9052809476852417	0.13784907758235931	0.20047132670879364	0.9052809476852417	2.529728889465332	0.8587906956672668
CycleNet	7	2023	384	0.791320264339447	0.35625314712524414	0.35762158036231995	0.7913203239440918	5.320910930633545	1.382093071937561
TimeMixer	8	2021	48	0.8877992033958435	0.1632910817861557	0.24186080694198608	0.8877992033958435	2.996626138687134	1.0360972881317139
Crossformer	7	2028	672	0.7568004131317139	0.41285425424575806	0.4015538990497589	0.7568004131317139	6.1662917137146	1.5518770217895508
iTransformer	8	2024	672	0.8262467384338379	0.2506759464740753	0.2990729808807373	0.8262466788291931	4.600265979766846	1.2811858654022217
Crossformer	8	2028	16	0.9116587042808533	0.1293722689151764	0.18677587807178497	0.9116587042808533	2.374166965484619	0.8001212477684021
Cross_Unet	8	2027	96	0.9061415791511536	0.13633614778518677	0.19420477747917175	0.9061415791511536	2.501964807510376	0.831945538520813
PatchTST	4	2024	672	0.7569625973701477	0.3299730122089386	0.37955278158187866	0.7569625973701477	14.445184707641602	2.511276960372925
iTransformer	0	2025	16	0.8905438780784607	0.18075472116470337	0.24251426756381989	0.8905438780784607	0.2611282169818878	0.2914871275424957
PaiFilter	7	2023	384	0.7727031707763672	0.3880358040332794	0.3457503616809845	0.7727031707763672	5.795608997344971	1.3362150192260742
PatchTST	7	2024	16	0.8739923238754272	0.21913371980190277	0.26228660345077515	0.8739922642707825	3.2729294300079346	1.0136539936065674
PatchMLP	8	2022	48	0.85511714220047	0.21085482835769653	0.27191516757011414	0.85511714220047	3.8694896697998047	1.1648458242416382
Cross_Unet	0	2028	16	0.9371016025543213	0.10386982560157776	0.16961954534053802	0.9371015429496765	0.15005609393119812	0.20387215912342072
Crossformer	8	2028	48	0.8971033096313477	0.14975041151046753	0.20558501780033112	0.8971033096313477	2.7481353282928467	0.8806971311569214
iTransformer	0	2025	48	0.8300210237503052	0.2807079553604126	0.3162975311279297	0.8300210237503052	0.40552613139152527	0.3801700472831726
PatchTST	7	2024	48	0.8263470530509949	0.2990902364253998	0.31683388352394104	0.8263469934463501	4.467141151428223	1.2244620323181152
TimeMixer	8	2021	96	0.8777408599853516	0.1775902807712555	0.2567082345485687	0.8777408003807068	3.259037494659424	1.0997016429901123
Crossformer	8	2028	96	0.8903490304946899	0.15927599370479584	0.21196876466274261	0.8903490304946899	2.922943592071533	0.9080440402030945
CycleNet	7	2023	672	0.7916489839553833	0.3536955416202545	0.35704559087753296	0.7916489243507385	5.282712936401367	1.379867434501648
PatchTST	7	2024	96	0.8204424977302551	0.30792608857154846	0.3268861770629883	0.8204425573348999	4.599110126495361	1.2633109092712402
iTransformer	0	2025	96	0.8162646293640137	0.3017086684703827	0.3330196142196655	0.8162646889686584	0.43586495518684387	0.40026894211769104
Cross_Unet	0	2028	48	0.9327079057693481	0.11112801730632782	0.1770157665014267	0.9327079057693481	0.1605416238307953	0.2127619981765747
Crossformer	8	2028	384	0.8564443588256836	0.20874226093292236	0.2734915316104889	0.8564443588256836	3.8307206630706787	1.171599268913269
CycleNet	8	2023	16	0.8752835392951965	0.18264219164848328	0.22947046160697937	0.8752835392951965	3.3517470359802246	0.9830188751220703
PatchTST	7	2024	384	0.7700579762458801	0.39255160093307495	0.39843225479125977	0.7700579166412354	5.863058567047119	1.5398138761520386
PaiFilter	7	2023	672	0.7899560332298279	0.35656943917274475	0.3244517743587494	0.7899559736251831	5.325636863708496	1.253902792930603
PatchMLP	8	2022	96	0.8554859161376953	0.2099171131849289	0.2850291132926941	0.8554859757423401	3.852280378341675	1.2210243940353394
Crossformer	8	2028	672	0.7458587288856506	0.3666526675224304	0.37568628787994385	0.7458588480949402	6.728602409362793	1.6093873977661133
Cross_Unet	0	2028	96	0.9265216588973999	0.12065748870372772	0.1946183294057846	0.9265217185020447	0.1743084341287613	0.2339191734790802
iTransformer	0	2025	384	0.7738773822784424	0.37379130721092224	0.38067522644996643	0.7738773226737976	0.5399994254112244	0.45754802227020264
Crossformer	0	2029	16	0.9299117922782898	0.11574294418096542	0.20814743638038635	0.9299117922782898	0.16720862686634064	0.25018033385276794
PatchTST	7	2024	672	0.7844204902648926	0.3659665286540985	0.3973220884799957	0.7844204902648926	5.4659881591796875	1.535523533821106
Crossformer	0	2029	48	0.9039902687072754	0.1585531085729599	0.219319686293602	0.9039902687072754	0.2290545403957367	0.2636087238788605
CycleNet	8	2023	48	0.8408076763153076	0.23168005049228668	0.2695370614528656	0.8408076763153076	4.251662254333496	1.1546584367752075
Cross_Unet	4	2028	16	0.8857534527778625	0.15300352871418	0.20356334745883942	0.8857534527778625	6.698014736175537	1.3468583822250366
Crossformer	0	2029	96	0.9145067930221558	0.14038687944412231	0.2055012285709381	0.9145067930221558	0.2028106451034546	0.2469998002052307
PaiFilter	8	2023	16	0.8506175875663757	0.21876448392868042	0.2749405801296234	0.8506175875663757	4.014642715454102	1.1778063774108887
iTransformer	0	2025	672	0.7876222729682922	0.34991881251335144	0.34918931126594543	0.7876223921775818	0.5055117607116699	0.41970381140708923
PatchTST	8	2024	16	0.880008339881897	0.1757228821516037	0.22428260743618011	0.880008339881897	3.2247676849365234	0.9607946872711182
TimeMixer	8	2021	384	0.8665392994880676	0.19406333565711975	0.2882777154445648	0.8665392994880676	3.5613415241241455	1.234940528869629
Crossformer	0	2029	384	0.8799262642860413	0.1984875202178955	0.2526058852672577	0.8799262642860413	0.28674590587615967	0.30361664295196533
Cross_Unet	4	2028	48	0.8690111637115479	0.1741211861371994	0.21830295026302338	0.8690111637115479	7.622478008270264	1.4443817138671875
iTransformer	4	2025	16	0.8252566456794739	0.23402327299118042	0.27098169922828674	0.8252565860748291	10.244804382324219	1.7929255962371826
PatchTST	8	2024	48	0.805118203163147	0.2836206555366516	0.2980709969997406	0.805118203163147	5.204846382141113	1.276893973350525
CycleNet	8	2023	96	0.8282355070114136	0.24950040876865387	0.28587615489959717	0.8282354474067688	4.5786919593811035	1.2246527671813965
Crossformer	0	2029	672	0.8268434405326843	0.28529706597328186	0.31772202253341675	0.8268435001373291	0.4121556580066681	0.38188204169273376
Crossformer	4	2029	16	0.881618320941925	0.1585414558649063	0.21884864568710327	0.881618320941925	6.9404473304748535	1.4479920864105225
Cross_Unet	4	2028	96	0.8608616590499878	0.18431563675403595	0.23529866337776184	0.8608616590499878	8.068760871887207	1.5568320751190186
PatchTST	8	2024	96	0.8298982381820679	0.2470851093530655	0.2966897189617157	0.8298982381820679	4.534367084503174	1.2709764242172241
PaiFilter	8	2023	48	0.8277792930603027	0.250640869140625	0.2883647382259369	0.8277792930603027	4.599620819091797	1.2353134155273438
Crossformer	4	2029	48	0.8644115328788757	0.180235356092453	0.25045454502105713	0.8644115924835205	7.890137672424316	1.6571093797683716
iTransformer	4	2025	48	0.7430814504623413	0.34151726961135864	0.32378271222114563	0.7430815100669861	14.950552940368652	2.1422791481018066
Crossformer	4	2029	96	0.8443077802658081	0.20624440908432007	0.2482706755399704	0.8443077802658081	9.028732299804688	1.6426602602005005
Cross_Unet	7	2028	16	0.9089013338088989	0.1584252119064331	0.2139495313167572	0.9089013338088989	2.3662009239196777	0.8268467783927917
PatchTST	8	2024	384	0.7163186073303223	0.4124971628189087	0.41337722539901733	0.7163185477256775	7.56991720199585	1.7708488702774048
PaiFilter	8	2023	96	0.8225277066230774	0.2577913701534271	0.3027476370334625	0.8225277066230774	4.730841636657715	1.2969279289245605
PatchMLP	8	2022	384	0.8643572926521301	0.19723619520664215	0.2750852704048157	0.8643572330474854	3.619568347930908	1.1784263849258423
Crossformer	4	2029	384	0.8429917693138123	0.2110976129770279	0.25779175758361816	0.8429917097091675	9.241192817687988	1.7056560516357422
iTransformer	4	2025	96	0.7365514039993286	0.34898850321769714	0.33283668756484985	0.7365514636039734	15.277620315551758	2.202183723449707
Cross_Unet	7	2028	48	0.8956185579299927	0.1797807663679123	0.22735537588596344	0.8956185579299927	2.6851630210876465	0.8786562085151672
TimeMixer	8	2021	672	0.8020871877670288	0.28551316261291504	0.3762257695198059	0.8020871877670288	5.2395782470703125	1.6116982698440552
Crossformer	4	2029	672	0.8344230055809021	0.22480468451976776	0.2850598096847534	0.8344230055809021	9.841242790222168	1.8860723972320557
PatchTST	8	2024	672	0.7709536552429199	0.3304479420185089	0.3568810820579529	0.7709536552429199	6.06419563293457	1.5288286209106445
Crossformer	7	2029	16	0.9068458080291748	0.1619998812675476	0.22675500810146332	0.90684574842453	2.4195916652679443	0.8763359189033508
CycleNet	8	2023	384	0.8234804272651672	0.25667470693588257	0.3134973645210266	0.8234803676605225	4.710350036621094	1.3429784774780273
iTransformer	4	2025	384	0.7992205023765564	0.2699480652809143	0.3253428637981415	0.7992204427719116	11.817481994628906	2.1526005268096924
Cross_Unet	7	2028	96	0.8923069834709167	0.18468454480171204	0.23202812671661377	0.8923069834709167	2.758404016494751	0.8967148661613464
Crossformer	7	2029	48	0.8906683921813965	0.1883067637681961	0.25915300846099854	0.8906683325767517	2.812504768371582	1.0015438795089722
PatchTST	0	2025	16	0.9028065800666809	0.1605042666196823	0.22418591380119324	0.9028065204620361	0.23187333345413208	0.2694575786590576
TimeMixer	0	2022	16	0.9170756340026855	0.13535937666893005	0.22430165112018585	0.9170756340026855	0.19554761052131653	0.2695966064929962
PatchTST	0	2025	48	0.8658570051193237	0.22152747213840485	0.2649937570095062	0.8658570051193237	0.32003074884414673	0.31850606203079224
PaiFilter	8	2023	384	0.8107618093490601	0.27516862750053406	0.296498566865921	0.8107618093490601	5.049739360809326	1.2701581716537476
Crossformer	7	2029	96	0.8892793655395508	0.18987660109996796	0.23177507519721985	0.8892793655395508	2.835951805114746	0.895736813545227
iTransformer	4	2025	672	0.7931933403015137	0.28078240156173706	0.31989485025405884	0.7931934595108032	12.291767120361328	2.1165547370910645
CycleNet	8	2023	672	0.8204472064971924	0.25904303789138794	0.3159759044647217	0.8204470872879028	4.753815174102783	1.3535958528518677
Cross_Unet	8	2028	16	0.9157856106758118	0.12332853674888611	0.1730196177959442	0.9157856106758118	2.263256072998047	0.7411913871765137
PatchTST	0	2025	96	0.8484976887702942	0.24877934157848358	0.2853153347969055	0.848497748374939	0.35940030217170715	0.3429313600063324
PatchMLP	8	2022	672	0.7987091541290283	0.2904047966003418	0.33298933506011963	0.7987091541290283	5.329345226287842	1.426479697227478
TimeMixer	0	2022	48	0.9083160161972046	0.14973334968090057	0.24097201228141785	0.9083160161972046	0.21631306409835815	0.28963345289230347
Crossformer	7	2029	384	0.8443319201469421	0.2657528519630432	0.3027257025241852	0.8443319201469421	3.969221591949463	1.1699378490447998
CycleNet	0	2024	16	0.8890216946601868	0.1832684725522995	0.24352750182151794	0.8890216946601868	0.26475971937179565	0.2927049398422241
PatchTST	0	2025	384	0.8030968904495239	0.3254900872707367	0.3493398129940033	0.8030968308448792	0.4702208638191223	0.4198848009109497
Crossformer	7	2029	672	0.7265839576721191	0.464149534702301	0.419278621673584	0.7265840172767639	6.932424545288086	1.6203794479370117
TimeMixer	0	2022	96	0.7930946946144104	0.3363614082336426	0.4373610019683838	0.7930946350097656	0.48592624068260193	0.5256807804107666
Cross_Unet	8	2028	48	0.9029707908630371	0.1412111222743988	0.1981906294822693	0.9029707908630371	2.5914273262023926	0.8490205407142639
PatchMLP	0	2023	16	0.891476035118103	0.17921534180641174	0.24313990771770477	0.891476035118103	0.2589043378829956	0.29223912954330444
Crossformer	8	2029	16	0.9084316492080688	0.13409815728664398	0.19331389665603638	0.9084316492080688	2.4608938694000244	0.8281293511390686
PatchTST	0	2025	672	0.8129162788391113	0.3082437515258789	0.35979586839675903	0.8129163980484009	0.44530579447746277	0.4324524998664856
iTransformer	7	2025	16	0.866614818572998	0.23196348547935486	0.265394002199173	0.866614818572998	3.4645514488220215	1.0256632566452026
Crossformer	8	2029	48	0.9014779329299927	0.14338378608226776	0.21158616244792938	0.9014779329299927	2.631298780441284	0.9064049124717712
PaiFilter	8	2023	672	0.832632839679718	0.2414626181125641	0.2720310688018799	0.8326328992843628	4.431184768676758	1.1653428077697754
PatchTST	4	2025	16	0.8393528461456299	0.21514511108398438	0.25425395369529724	0.8393527865409851	9.418377876281738	1.6822482347488403
Cross_Unet	8	2028	96	0.9071492552757263	0.13487239181995392	0.20032455027103424	0.9071492552757263	2.475102424621582	0.8581621050834656
Crossformer	8	2029	96	0.8895453214645386	0.16044339537620544	0.22474566102027893	0.8895453214645386	2.9443671703338623	0.9627787470817566
iTransformer	7	2025	48	0.8280134201049805	0.29622018337249756	0.322111040353775	0.8280133605003357	4.424274444580078	1.2448564767837524
TimeMixer	0	2022	384	0.8104857206344604	0.3121115267276764	0.38552671670913696	0.8104857206344604	0.45089346170425415	0.4633791744709015
PaiFilter	0	2024	16	0.8498307466506958	0.2479880452156067	0.30581191182136536	0.8498307466506958	0.35825714468955994	0.36756694316864014
PatchTST	4	2025	48	0.7816452980041504	0.2902550995349884	0.30889761447906494	0.7816452383995056	12.706459045410156	2.043792486190796
PatchMLP	0	2023	48	0.841160237789154	0.2623123526573181	0.2968335747718811	0.841160237789154	0.3789508640766144	0.35677552223205566
CycleNet	0	2024	48	0.8481539487838745	0.2507627606391907	0.2822722792625427	0.8481539487838745	0.3622657060623169	0.3392737805843353
Cross_Unet	0	2029	16	0.9335526823997498	0.10973042249679565	0.17929193377494812	0.9335526823997498	0.1585226058959961	0.21549779176712036
Crossformer	8	2029	384	0.8749202489852905	0.1818767637014389	0.24609659612178802	0.8749201893806458	3.3377013206481934	1.0542432069778442
PatchTST	4	2025	96	0.750747799873352	0.3301827013492584	0.3363347351551056	0.750747799873352	14.454360008239746	2.225327491760254
iTransformer	7	2025	96	0.8109469413757324	0.32421013712882996	0.3453008532524109	0.8109470009803772	4.842325210571289	1.3344776630401611
Crossformer	8	2029	672	0.7508552670478821	0.35944414138793945	0.3747169077396393	0.7508553266525269	6.596316337585449	1.605234146118164
PaiFilter	0	2024	48	0.827804684638977	0.2843680679798126	0.31476593017578125	0.8278047442436218	0.41081374883651733	0.3783290684223175
CycleNet	0	2024	96	0.8328250050544739	0.27451521158218384	0.299873411655426	0.8328250050544739	0.3965798318386078	0.36042916774749756
Cross_Unet	0	2029	48	0.9263466596603394	0.12163310497999191	0.18740805983543396	0.9263467192649841	0.17571789026260376	0.2252528816461563
Crossformer	0	2030	16	0.9162576198577881	0.1382913440465927	0.2003660649061203	0.9162576198577881	0.19978328049182892	0.24082759022712708
PatchTST	4	2025	384	0.7841764092445374	0.2901748716831207	0.34859228134155273	0.7841764688491821	12.702942848205566	2.3064277172088623
PaiFilter	0	2024	96	0.8262333273887634	0.28533923625946045	0.3177298307418823	0.8262333869934082	0.4122166931629181	0.38189154863357544
Crossformer	0	2030	48	0.9109628200531006	0.14703844487667084	0.20622335374355316	0.9109628200531006	0.21241982281208038	0.24786771833896637
Crossformer	0	2030	96	0.9081289172172546	0.15085989236831665	0.21548345685005188	0.9081289768218994	0.21794044971466064	0.25899776816368103
PatchMLP	0	2023	96	0.8400826454162598	0.26259753108024597	0.2960110306739807	0.8400827050209045	0.3793628215789795	0.3557869493961334
iTransformer	7	2025	384	0.8218644857406616	0.3041086792945862	0.3226870596408844	0.8218644857406616	4.542094707489014	1.2470824718475342
PatchTST	4	2025	672	0.7682855129241943	0.314599871635437	0.3725913166999817	0.7682855129241943	13.772194862365723	2.4652161598205566
Cross_Unet	0	2029	96	0.9165627956390381	0.13701076805591583	0.20891636610031128	0.9165627956390381	0.19793331623077393	0.25110453367233276
TimeMixer	0	2022	672	0.7708008289337158	0.3776341676712036	0.4082033932209015	0.7708009481430054	0.545551061630249	0.4906350374221802
PatchMLP	0	2023	384	0.7675759196281433	0.38420790433883667	0.40340477228164673	0.767575740814209	0.5550480484962463	0.48486748337745667
Crossformer	0	2030	384	0.896276593208313	0.1714596152305603	0.23319336771965027	0.8962765336036682	0.24770012497901917	0.28028395771980286
PatchTST	7	2025	16	0.8746348023414612	0.21801640093326569	0.2581406533718109	0.8746347427368164	3.2562410831451416	0.9976312518119812
CycleNet	0	2024	384	0.8016424179077148	0.32789433002471924	0.35530713200569153	0.8016423583030701	0.47369417548179626	0.4270571768283844
Cross_Unet	4	2029	16	0.8844776153564453	0.15471214056015015	0.2081240862607956	0.8844776153564453	6.772812366485596	1.3770339488983154
PaiFilter	0	2024	384	0.7698466777801514	0.3804541826248169	0.3592764139175415	0.7698466777801514	0.5496249794960022	0.43182793259620667
Crossformer	0	2030	672	0.7700992822647095	0.3787901699542999	0.38927221298217773	0.770099401473999	0.5472208857536316	0.4678812623023987
PatchTST	7	2025	48	0.8255684971809387	0.30043113231658936	0.31454840302467346	0.825568437576294	4.487168788909912	1.2156293392181396
PatchMLP	0	2023	672	0.7940534353256226	0.33932265639305115	0.3697509467601776	0.7940534353256226	0.49020418524742126	0.4444177448749542
iTransformer	7	2025	672	0.7920195460319519	0.35306647419929504	0.34968024492263794	0.7920195460319519	5.273315906524658	1.3514034748077393
Crossformer	4	2030	16	0.8760792016983032	0.16595964133739471	0.23243770003318787	0.8760792016983032	7.265192985534668	1.5379029512405396
PatchTST	7	2025	96	0.8156412243843079	0.3161599040031433	0.33119693398475647	0.8156412243843079	4.722088813781738	1.279970645904541
Crossformer	4	2030	48	0.8677268624305725	0.17582836747169495	0.23257878422737122	0.8677268624305725	7.697214126586914	1.5388362407684326
Cross_Unet	4	2029	48	0.8679099082946777	0.1755850911140442	0.22504854202270508	0.8679099082946777	7.686563968658447	1.4890133142471313
PaiFilter	0	2024	672	0.7907032370567322	0.3448425233364105	0.3315708637237549	0.790703296661377	0.49817848205566406	0.3985275626182556
Crossformer	4	2030	96	0.857562243938446	0.1886863261461258	0.2385636866092682	0.857562243938446	8.26009464263916	1.5784348249435425
CycleNet	0	2024	672	0.8059614896774292	0.3197025954723358	0.34129104018211365	0.8059616088867188	0.46185991168022156	0.4102106988430023
PatchTST	7	2025	384	0.7575299739837646	0.41393908858299255	0.3987117409706116	0.7575299739837646	6.182496547698975	1.5408941507339478
iTransformer	8	2025	16	0.8611106872558594	0.2033977061510086	0.2507479786872864	0.8611106872558594	3.7326407432556152	1.0741686820983887
TimeMixer	4	2022	16	0.8755201697349548	0.1667083203792572	0.23221653699874878	0.8755201697349548	7.297966957092285	1.5364395380020142
PatchMLP	4	2023	16	0.8382734060287476	0.21659068763256073	0.26117125153541565	0.8382734060287476	9.481659889221191	1.7280158996582031
Cross_Unet	4	2029	96	0.8621715307235718	0.18258044123649597	0.2332780659198761	0.8621715307235718	7.992798805236816	1.543462872505188
Crossformer	4	2030	384	0.8505139946937561	0.20098398625850677	0.2483719289302826	0.8505139350891113	8.798449516296387	1.6433308124542236
CycleNet	4	2024	16	0.8200839757919312	0.24095070362091064	0.2688358426094055	0.8200839757919312	10.548065185546875	1.7787275314331055
PaiFilter	4	2024	16	0.781365156173706	0.29280444979667664	0.3166376054286957	0.781365156173706	12.818059921264648	2.095004081726074
PatchTST	7	2025	672	0.7759588956832886	0.380330890417099	0.3975915312767029	0.775958776473999	5.6805338859558105	1.5365639925003052
iTransformer	8	2025	48	0.8224074244499207	0.25845882296562195	0.29629647731781006	0.8224074244499207	4.743091106414795	1.2692922353744507
Crossformer	4	2030	672	0.8428022265434265	0.21342813968658447	0.2716388404369354	0.8428022861480713	9.343212127685547	1.797274112701416
Cross_Unet	7	2029	16	0.9071311950683594	0.16150352358818054	0.21226176619529724	0.9071311950683594	2.4121780395507812	0.8203240036964417
TimeMixer	4	2022	48	0.8382103443145752	0.2150641679763794	0.2718721032142639	0.8382102847099304	9.414836883544922	1.7988166809082031
Crossformer	7	2030	16	0.9036501049995422	0.16755729913711548	0.22117429971694946	0.9036501049995422	2.502595901489258	0.8547681570053101
PatchTST	8	2025	16	0.8839052319526672	0.17001602053642273	0.22057047486305237	0.8839052319526672	3.1200389862060547	0.9448925256729126
iTransformer	8	2025	96	0.797508955001831	0.2941328287124634	0.32266923785209656	0.7975090146064758	5.397759914398193	1.3822693824768066
Cross_Unet	7	2029	48	0.8933818936347961	0.18363308906555176	0.22744715213775635	0.8933818936347961	2.7427005767822266	0.8790107369422913
Crossformer	7	2030	48	0.8888645768165588	0.1914135366678238	0.2540808320045471	0.8888645172119141	2.8589067459106445	0.9819414019584656
PatchTST	8	2025	48	0.856336772441864	0.2090798169374466	0.2699519991874695	0.8563368320465088	3.8369152545928955	1.1564357280731201
PatchMLP	4	2023	48	0.7867520451545715	0.28346675634384155	0.3081184923648834	0.7867520451545715	12.409285545349121	2.03863787651062
PaiFilter	4	2024	48	0.7360407114028931	0.35087642073631287	0.33619368076324463	0.7360407114028931	15.360270500183105	2.2243945598602295
Crossformer	7	2030	96	0.8862967491149902	0.1949915885925293	0.2509031891822815	0.8862967491149902	2.912348508834839	0.9696608185768127
CycleNet	4	2024	48	0.7549206614494324	0.32577964663505554	0.3239419162273407	0.7549206614494324	14.261610984802246	2.143332004547119
PatchTST	8	2025	96	0.8256433010101318	0.25326576828956604	0.2987891137599945	0.8256431818008423	4.647792339324951	1.2799700498580933
iTransformer	8	2025	384	0.8418401479721069	0.2299780398607254	0.2941078543663025	0.8418401479721069	4.220426559448242	1.2599161863327026
Crossformer	7	2030	384	0.8467745184898376	0.2615829110145569	0.29429376125335693	0.8467745184898376	3.906940460205078	1.1373517513275146
Cross_Unet	7	2029	96	0.891068160533905	0.18680903315544128	0.2339293658733368	0.891068160533905	2.7901344299316406	0.9040623903274536
TimeMixer	4	2022	96	0.8500523567199707	0.19863463938236237	0.2831404209136963	0.8500523567199707	8.695601463317871	1.8733727931976318
PatchTST	8	2025	384	0.8199635744094849	0.2617884874343872	0.32736068964004517	0.8199635744094849	4.804194927215576	1.4023661613464355
Crossformer	7	2030	672	0.8070632219314575	0.3275283873081207	0.3518781363964081	0.8070631623268127	4.891886234283447	1.3598968982696533
Crossformer	8	2030	16	0.9058464169502258	0.13788408041000366	0.20137296617031097	0.9058464169502258	2.5303709506988525	0.8626531362533569
iTransformer	8	2025	672	0.8311071395874023	0.2436637580394745	0.2971114218235016	0.8311071991920471	4.471579551696777	1.2727822065353394
PaiFilter	4	2024	96	0.7228366136550903	0.3671564757823944	0.3445848226547241	0.7228366136550903	16.072959899902344	2.279914379119873
Cross_Unet	8	2029	16	0.914044976234436	0.12587761878967285	0.17364351451396942	0.914044976234436	2.310035228729248	0.743864119052887
CycleNet	4	2024	96	0.7364456653594971	0.3491286337375641	0.3384041488170624	0.7364456653594971	15.283758163452148	2.239020824432373
Crossformer	8	2030	48	0.9008224010467529	0.14433784782886505	0.20758093893527985	0.9008224010467529	2.6488072872161865	0.8892471194267273
PatchTST	8	2025	672	0.7758079171180725	0.323444664478302	0.38320592045783997	0.7758079767227173	5.93567419052124	1.641599416732788
iTransformer	0	2026	16	0.8864521980285645	0.18751174211502075	0.24965901672840118	0.8864521980285645	0.2708897590637207	0.30007466673851013
Crossformer	8	2030	96	0.8905900120735168	0.15892592072486877	0.23170234262943268	0.8905900120735168	2.9165194034576416	0.9925801753997803
PatchTST	0	2026	16	0.9075570702552795	0.1526593416929245	0.216605544090271	0.9075570702552795	0.22054007649421692	0.2603464722633362
Cross_Unet	8	2029	48	0.9070250988006592	0.13531070947647095	0.1933489739894867	0.907025158405304	2.4831457138061523	0.8282795548439026
PatchMLP	4	2023	96	0.7893332839012146	0.2790687680244446	0.3152884244918823	0.7893333435058594	12.216750144958496	2.0860767364501953
TimeMixer	4	2022	384	0.7765612006187439	0.3004135191440582	0.4001370370388031	0.7765612006187439	13.15116024017334	2.647470235824585
Crossformer	8	2030	384	0.8614239692687988	0.2015015035867691	0.26604512333869934	0.8614239692687988	3.697841167449951	1.1396994590759277
iTransformer	0	2026	48	0.8279472589492798	0.28413262963294983	0.3130311071872711	0.8279472589492798	0.41047364473342896	0.3762440085411072
PatchTST	0	2026	48	0.8626775741577148	0.226778045296669	0.2708333730697632	0.8626775741577148	0.3276160955429077	0.3255249261856079
Crossformer	8	2030	672	0.8268876075744629	0.24975132942199707	0.31097376346588135	0.8268876075744629	4.583296298980713	1.3321666717529297
PatchTST	0	2026	96	0.8570317625999451	0.23476572334766388	0.2799116373062134	0.8570317625999451	0.3391554653644562	0.3364364206790924
CycleNet	4	2024	384	0.7992766499519348	0.2698725759983063	0.3243460953235626	0.7992766499519348	11.814173698425293	2.1460061073303223
Cross_Unet	8	2029	96	0.9050729274749756	0.13788841664791107	0.18929673731327057	0.9050729274749756	2.5304508209228516	0.8109205365180969
iTransformer	0	2026	96	0.826856791973114	0.28431546688079834	0.323793888092041	0.8268568515777588	0.4107377231121063	0.38918012380599976
PatchTST	0	2026	384	0.7998676896095276	0.33082807064056396	0.36891576647758484	0.7998676300048828	0.4779323637485504	0.4434138238430023
Cross_Unet	0	2030	16	0.9304202795028687	0.1149032711982727	0.18413662910461426	0.9304202795028687	0.16599558293819427	0.22132080793380737
PaiFilter	4	2024	384	0.7944106459617615	0.2764149308204651	0.3111196756362915	0.7944105863571167	12.100580215454102	2.0584945678710938
iTransformer	0	2026	384	0.7745824456214905	0.37262579798698425	0.3766653537750244	0.7745823264122009	0.5383157730102539	0.45272836089134216
PatchTST	0	2026	672	0.8165770769119263	0.30221208930015564	0.33741477131843567	0.816577136516571	0.4365922510623932	0.40555164217948914
CycleNet	4	2024	672	0.8055790066719055	0.26396629214286804	0.31451430916786194	0.8055791258811951	11.555610656738281	2.0809547901153564
Cross_Unet	0	2030	48	0.9250075221061707	0.12384463846683502	0.18496792018413544	0.9250075221061707	0.17891278862953186	0.22231997549533844
PatchTST	4	2026	16	0.8352020978927612	0.22070392966270447	0.2606624364852905	0.8352020382881165	9.661725997924805	1.72464919090271
TimeMixer	4	2022	672	0.7832273244857788	0.29337790608406067	0.3972642123699188	0.7832275032997131	12.843161582946777	2.628462791442871
iTransformer	0	2026	672	0.788605272769928	0.34829917550086975	0.34638863801956177	0.7886052131652832	0.5031723380088806	0.4163377285003662
Cross_Unet	0	2030	96	0.9178727865219116	0.13485972583293915	0.2118644267320633	0.9178727865219116	0.19482581317424774	0.2546478807926178
CycleNet	7	2024	16	0.8660617470741272	0.23292532563209534	0.26050078868865967	0.8660617470741272	3.478917121887207	1.0067524909973145
PatchMLP	4	2023	384	0.8021440505981445	0.2660174071788788	0.33002379536628723	0.8021439909934998	11.645407676696777	2.18357253074646
PatchTST	4	2026	48	0.7568122148513794	0.3232652544975281	0.3290497958660126	0.7568121552467346	14.151541709899902	2.1771275997161865
PatchTST	4	2026	96	0.7597935795783997	0.3181997835636139	0.3421146273612976	0.7597935795783997	13.929788589477539	2.2635703086853027
Cross_Unet	4	2030	16	0.8841012716293335	0.15521615743637085	0.210365891456604	0.8841012716293335	6.794876575469971	1.3918668031692505
iTransformer	4	2026	16	0.8249489665031433	0.2344353049993515	0.2623504102230072	0.8249489665031433	10.262842178344727	1.735817551612854
TimeMixer	7	2022	16	0.8963707089424133	0.18021656572818756	0.2517498731613159	0.8963706493377686	2.691671848297119	0.9729330539703369
CycleNet	7	2024	48	0.8115100264549255	0.32464468479156494	0.3139289617538452	0.8115099668502808	4.84881591796875	1.2132354974746704
PaiFilter	4	2024	672	0.8076447248458862	0.2611616551876068	0.2891691029071808	0.8076446652412415	11.432842254638672	1.9132604598999023
PatchTST	4	2026	384	0.7701305150985718	0.30905964970588684	0.3710627555847168	0.7701305150985718	13.529658317565918	2.45510196685791
Cross_Unet	4	2030	48	0.8678391575813293	0.1756790727376938	0.2360142022371292	0.8678392171859741	7.690678119659424	1.5615663528442383
iTransformer	4	2026	48	0.7801297903060913	0.29226961731910706	0.303469181060791	0.7801297903060913	12.794646263122559	2.007876396179199
CycleNet	7	2024	96	0.7961486577987671	0.34958797693252563	0.3304688632488251	0.7961486577987671	5.221363544464111	1.277156949043274
Cross_Unet	4	2030	96	0.8606985807418823	0.18453164398670197	0.23560120165348053	0.8606985807418823	8.078216552734375	1.5588338375091553
TimeMixer	7	2022	48	0.875687301158905	0.21410928666591644	0.28254738450050354	0.875687301158905	3.197885274887085	1.0919554233551025
PatchTST	4	2026	672	0.763251543045044	0.32143446803092957	0.3787994384765625	0.7632516026496887	14.071390151977539	2.506291389465332
PatchMLP	4	2023	672	0.7844929695129395	0.29259490966796875	0.33378419280052185	0.7844929695129395	12.80888557434082	2.208453416824341
PaiFilter	7	2024	16	0.8363306522369385	0.2846291959285736	0.3052605390548706	0.8363306522369385	4.251153945922852	1.1797345876693726
PatchTST	7	2026	16	0.8763859868049622	0.21497102081775665	0.26043546199798584	0.8763859272003174	3.210756301879883	1.006500005722046
Cross_Unet	7	2030	16	0.9093942642211914	0.15756797790527344	0.2115279734134674	0.9093942642211914	2.3533973693847656	0.8174882531166077
PatchTST	7	2026	48	0.8285592794418335	0.29527994990348816	0.3164291977882385	0.8285593390464783	4.4102301597595215	1.2228978872299194
PatchMLP	7	2023	16	0.8700495362281799	0.225990429520607	0.26881828904151917	0.8700494766235352	3.3753392696380615	1.0388970375061035
iTransformer	4	2026	96	0.7333823442459106	0.35318654775619507	0.33077141642570496	0.7333824634552002	15.461396217346191	2.188518762588501
PatchTST	7	2026	96	0.820210337638855	0.3083242177963257	0.3255847990512848	0.8202103972434998	4.6050567626953125	1.2582815885543823
TimeMixer	7	2022	96	0.865242600440979	0.23109771311283112	0.2970866560935974	0.865242600440979	3.451620578765869	1.1481454372406006
Cross_Unet	7	2030	48	0.8927239179611206	0.18476642668247223	0.23063871264457703	0.8927238583564758	2.7596278190612793	0.8913450241088867
PaiFilter	7	2024	48	0.7947113513946533	0.35357773303985596	0.32931971549987793	0.7947114109992981	5.280951976776123	1.2727159261703491
iTransformer	4	2026	384	0.7952866554260254	0.27523717284202576	0.33204975724220276	0.7952865362167358	12.049022674560547	2.1969776153564453
PatchMLP	7	2023	48	0.8396081924438477	0.2762499451637268	0.3153299391269684	0.8396081924438477	4.126004219055176	1.2186496257781982
PatchTST	7	2026	384	0.7149978280067444	0.48654893040657043	0.426297664642334	0.7149978876113892	7.266977787017822	1.6475043296813965
CycleNet	7	2024	384	0.7907267212867737	0.357266366481781	0.35709384083747864	0.790726900100708	5.3360419273376465	1.380053997039795
Cross_Unet	7	2030	96	0.8925642967224121	0.18424323201179504	0.23687106370925903	0.8925642967224121	2.7518136501312256	0.9154313206672668
PaiFilter	7	2024	96	0.7871243953704834	0.3650638461112976	0.3397780656814575	0.7871243953704834	5.452507495880127	1.3131340742111206
Cross_Unet	8	2030	16	0.9166938662528992	0.12199847400188446	0.176582932472229	0.9166938662528992	2.238847255706787	0.7564560770988464
iTransformer	4	2026	672	0.802929162979126	0.26756399869918823	0.31498613953590393	0.802929162979126	11.713111877441406	2.0840775966644287
TimeMixer	7	2022	384	0.8094263672828674	0.3253427743911743	0.40513837337493896	0.8094264268875122	4.859241962432861	1.5657304525375366
PatchTST	7	2026	672	0.7098754644393921	0.4925137460231781	0.4143151342868805	0.709875226020813	7.356073379516602	1.6011961698532104
PatchTST	8	2026	16	0.8756866455078125	0.18205183744430542	0.23170489072799683	0.8756866455078125	3.3409132957458496	0.9925908446311951
CycleNet	7	2024	672	0.7922142744064331	0.35273581743240356	0.35561254620552063	0.7922142148017883	5.2683796882629395	1.37432861328125
Cross_Unet	8	2030	48	0.9047366380691528	0.13864123821258545	0.19715797901153564	0.9047366380691528	2.5442662239074707	0.844596803188324
PatchMLP	7	2023	96	0.8292069435119629	0.2928958535194397	0.3277580738067627	0.8292069435119629	4.374622821807861	1.2666804790496826
iTransformer	7	2026	16	0.8713212013244629	0.22377894818782806	0.2648836374282837	0.8713211417198181	3.34230899810791	1.0236908197402954
PatchTST	8	2026	48	0.8309633731842041	0.24600698053836823	0.28419554233551025	0.8309633731842041	4.51458215713501	1.2174534797668457
Cross_Unet	8	2030	96	0.9057317972183228	0.1369314193725586	0.1928316205739975	0.905731737613678	2.5128886699676514	0.8260632157325745
PatchTST	8	2026	96	0.8279366493225098	0.24993443489074707	0.299538791179657	0.8279366493225098	4.586655616760254	1.2831813097000122
CycleNet	8	2024	16	0.8751824498176575	0.18279018998146057	0.2294161170721054	0.8751825094223022	3.3544626235961914	0.9827859997749329
PaiFilter	7	2024	384	0.771690845489502	0.3897639214992523	0.3457244038581848	0.7716909050941467	5.821420669555664	1.3361150026321411
iTransformer	7	2026	48	0.8319271206855774	0.28947940468788147	0.31894657015800476	0.8319271206855774	4.3235955238342285	1.2326267957687378
PatchTST	8	2026	384	0.7829691767692566	0.3155815303325653	0.38039371371269226	0.7829691767692566	5.791374206542969	1.6295523643493652
TimeMixer	7	2022	672	0.7982006072998047	0.34220534563064575	0.40190473198890686	0.7982006072998047	5.111097812652588	1.553233027458191
PatchMLP	7	2023	384	0.8116000890731812	0.32163190841674805	0.3380613327026367	0.8116000890731812	4.803816318511963	1.3064991235733032
CycleNet	8	2024	48	0.8422124981880188	0.22963553667068481	0.26802223920822144	0.8422125577926636	4.214142322540283	1.1481691598892212
iTransformer	7	2026	96	0.8244364857673645	0.3010767102241516	0.32269346714019775	0.8244365453720093	4.496810436248779	1.2471076250076294
PaiFilter	7	2024	672	0.7887406945228577	0.3586325943470001	0.320324569940567	0.7887406349182129	5.356451034545898	1.2379519939422607
PatchTST	8	2026	672	0.7698009014129639	0.33211106061935425	0.347352534532547	0.7698010206222534	6.0947136878967285	1.4880086183547974
CycleNet	8	2024	96	0.8292779922485352	0.2479860484600067	0.2854579985141754	0.8292779922485352	4.550901412963867	1.222861647605896
PatchTST	0	2027	16	0.9034672379493713	0.15941321849822998	0.2208375185728073	0.9034672379493713	0.23029713332653046	0.2654329836368561
TimeMixer	8	2022	16	0.9072255492210388	0.13586437702178955	0.2093583047389984	0.9072256088256836	2.4933063983917236	0.8968612551689148
PatchTST	0	2027	48	0.866869330406189	0.2198556810617447	0.26974058151245117	0.866869330406189	0.3176156282424927	0.3242114782333374
PatchTST	0	2027	96	0.8556342124938965	0.2370605766773224	0.2781212329864502	0.8556342124938965	0.34247082471847534	0.3342844545841217
iTransformer	7	2026	384	0.8124359250068665	0.3202049136161804	0.3328295052051544	0.8124359846115112	4.782504081726074	1.2862799167633057
PaiFilter	8	2024	16	0.8469436764717102	0.22414474189281464	0.277569055557251	0.846943736076355	4.113378047943115	1.1890662908554077
PatchTST	0	2027	384	0.8081499934196472	0.3171370327472687	0.35380223393440247	0.8081499338150024	0.4581536650657654	0.425248384475708
TimeMixer	8	2022	48	0.8883017301559448	0.16255976259708405	0.2590445578098297	0.8883017301559448	2.9832050800323486	1.1097099781036377
PatchMLP	7	2023	672	0.7902619242668152	0.35605013370513916	0.3546185791492462	0.7902619242668152	5.317880630493164	1.370487928390503
CycleNet	8	2024	384	0.8229116201400757	0.2575017809867859	0.31287193298339844	0.8229115605354309	4.725528240203857	1.3402988910675049
PatchTST	0	2027	672	0.8124709129333496	0.30897751450538635	0.35993054509162903	0.8124709725379944	0.44636592268943787	0.4326142370700836
PatchMLP	8	2023	16	0.8719187378883362	0.1875697672367096	0.2375205010175705	0.8719187378883362	3.4421753883361816	1.017504096031189
iTransformer	7	2026	672	0.7930272221565247	0.35135582089424133	0.343397855758667	0.7930272221565247	5.247766494750977	1.3271232843399048
PaiFilter	8	2024	48	0.8267942070960999	0.2520745098590851	0.28616294264793396	0.8267942070960999	4.625929832458496	1.2258812189102173
PatchTST	4	2027	16	0.8355023860931396	0.2203017771244049	0.2583116292953491	0.8355023264884949	9.644121170043945	1.7090948820114136
TimeMixer	8	2022	96	0.8900887966156006	0.15965402126312256	0.25260838866233826	0.8900887370109558	2.9298810958862305	1.0821385383605957
CycleNet	8	2024	672	0.8205248117446899	0.25893107056617737	0.31759515404701233	0.8205248713493347	4.751756191253662	1.3605331182479858
PatchTST	4	2027	48	0.7802643775939941	0.2920907437801361	0.3134419023990631	0.7802643775939941	12.786816596984863	2.073859930038452
PaiFilter	8	2024	96	0.8221297264099121	0.2583693861961365	0.2961299419403076	0.8221297860145569	4.741448879241943	1.2685785293579102
iTransformer	8	2026	16	0.8584423661231995	0.20730538666248322	0.25805115699768066	0.8584423661231995	3.8043525218963623	1.1054543256759644
PatchTST	4	2027	96	0.7644349336624146	0.3120514452457428	0.33694157004356384	0.7644349336624146	13.660634994506836	2.2293431758880615
CycleNet	0	2025	16	0.8898504376411438	0.18189984560012817	0.2407875508069992	0.8898504376411438	0.2627825140953064	0.289411723613739
PatchMLP	8	2023	48	0.8535856008529663	0.2130836844444275	0.27007514238357544	0.8535856604576111	3.9103922843933105	1.156963586807251
PatchTST	4	2027	384	0.78599613904953	0.28772827982902527	0.3499108850955963	0.7859960794448853	12.595843315124512	2.315153121948242
iTransformer	8	2026	48	0.8221068978309631	0.258896142244339	0.29172998666763306	0.8221069574356079	4.751116752624512	1.249729871749878
TimeMixer	8	2022	384	0.8174846172332764	0.26539313793182373	0.3560703694820404	0.8174845576286316	4.8703460693359375	1.5253549814224243
CycleNet	0	2025	48	0.8473842144012451	0.25203394889831543	0.28522810339927673	0.8473842144012451	0.3641020953655243	0.3428264856338501
PatchTST	4	2027	672	0.7751619815826416	0.3052636682987213	0.3685843348503113	0.7751619815826416	13.363484382629395	2.438704490661621
CycleNet	0	2025	96	0.8330702185630798	0.2741125226020813	0.3008219599723816	0.8330702781677246	0.3959980607032776	0.3615693747997284
Transformer	0	2021	16	0.9227818250656128	0.12751734256744385	0.220536008477211	0.922781765460968	0.1842186003923416	0.2650705873966217
PaiFilter	8	2024	384	0.8104706406593323	0.27559202909469604	0.29686081409454346	0.810470700263977	5.05750846862793	1.2717095613479614
PatchTST	7	2027	16	0.8747996687889099	0.21772968769073486	0.2657303512096405	0.8747996091842651	3.2519586086273193	1.0269628763198853
CycleNet	0	2025	384	0.7529342770576477	0.4084112048149109	0.4068034291267395	0.7529342174530029	0.5900132060050964	0.4889524281024933
iTransformer	8	2026	96	0.8065937757492065	0.2809365391731262	0.3094380795955658	0.8065937161445618	5.155590057373047	1.3255887031555176
Transformer	0	2021	48	0.8720493912696838	0.21130113303661346	0.2800546884536743	0.8720494508743286	0.30525726079940796	0.3366084396839142
TimesNet	0	2021	16	0.8952376842498779	0.17100602388381958	0.23373040556907654	0.8952376246452332	0.24704471230506897	0.28092944622039795
PatchMLP	8	2023	96	0.8546941876411438	0.21106718480587006	0.2852812111377716	0.8546941876411438	3.8733866214752197	1.2221043109893799
PatchTST	7	2027	48	0.828615128993988	0.29518377780914307	0.3128802180290222	0.8286151885986328	4.408793926239014	1.2091822624206543
TimeFilter	0	2021	16	0.9231866002082825	0.12684886157512665	0.19394128024578094	0.9231866002082825	0.18325284123420715	0.2331053912639618
PatchTST	7	2027	96	0.8180081248283386	0.312100887298584	0.3264274001121521	0.8180081844329834	4.661463260650635	1.261537790298462
TimesNet	0	2021	48	0.8496751189231873	0.2455025464296341	0.30702129006385803	0.8496751189231873	0.354666531085968	0.3690205514431
Transformer	0	2021	96	0.8146858811378479	0.30430111289024353	0.31975889205932617	0.8146859407424927	0.4396101236343384	0.3843304514884949
iTransformer	8	2026	384	0.8261365294456482	0.2528124451637268	0.3207162618637085	0.8261364698410034	4.639472961425781	1.373902440071106
CycleNet	0	2025	672	0.8052627444267273	0.32085391879081726	0.3408384323120117	0.8052628040313721	0.4635232388973236	0.40966659784317017
TimeFilter	0	2021	48	0.8994379639625549	0.16607090830802917	0.2377653867006302	0.8994380235671997	0.23991511762142181	0.28577929735183716
TimeMixer	8	2022	672	0.8353458642959595	0.23753347992897034	0.32709673047065735	0.8353459239006042	4.359080791473389	1.4012361764907837
PatchTST	7	2027	384	0.7775360345840454	0.3797852396965027	0.38178637623786926	0.7775359749794006	5.6723833084106445	1.4754818677902222
PaiFilter	8	2024	672	0.8312865495681763	0.24340490996837616	0.26815497875213623	0.8312866687774658	4.466829299926758	1.1487382650375366
Transformer	0	2021	384	0.8087199926376343	0.3161947727203369	0.3249824643135071	0.8087199330329895	0.4567924439907074	0.39060884714126587
TimeMixer	0	2023	16	0.9353846907615662	0.10547307133674622	0.1961047202348709	0.9353846907615662	0.15237221121788025	0.2357056885957718
iTransformer	8	2026	672	0.8222110867500305	0.25649818778038025	0.2942533791065216	0.8222112655639648	4.7071075439453125	1.2605396509170532
TimeFilter	0	2021	96	0.8845023512840271	0.18965665996074677	0.25719454884529114	0.8845024108886719	0.2739884853363037	0.3091319799423218
PaiFilter	0	2025	16	0.8488193154335022	0.2496582269668579	0.30697086453437805	0.8488193154335022	0.3606700301170349	0.36896002292633057
CycleNet	4	2025	16	0.8202173113822937	0.24077215790748596	0.2719111740589142	0.8202172517776489	10.54024887084961	1.7990756034851074
iTransformer	0	2027	16	0.8909797668457031	0.18003490567207336	0.2503582239151001	0.8909797668457031	0.26008832454681396	0.30091509222984314
PatchTST	7	2027	672	0.7253077030181885	0.4663161635398865	0.4309532642364502	0.7253075838088989	6.964787483215332	1.6654975414276123
PatchMLP	8	2023	384	0.8410618305206299	0.23110978305339813	0.3018742799758911	0.8410617709159851	4.241198539733887	1.2931863069534302
PaiFilter	0	2025	48	0.8255980610847473	0.28801217675209045	0.32232800126075745	0.8255980610847473	0.4160782992839813	0.38741835951805115
TimeFilter	0	2021	384	0.8896388411521912	0.1824321299791336	0.26977646350860596	0.8896388411521912	0.2635515034198761	0.3242546021938324
TimeMixer	0	2023	48	0.9039300084114075	0.15689633786678314	0.24777965247631073	0.9039300680160522	0.2266610860824585	0.2978157699108124
PatchTST	8	2027	16	0.8832966685295105	0.17090727388858795	0.2253461331129074	0.8832966685295105	3.1363940238952637	0.9653507471084595
TimesNet	0	2021	96	0.8549090623855591	0.2358710914850235	0.30791017413139343	0.8549090623855591	0.34075233340263367	0.37008896470069885
iTransformer	0	2027	48	0.8202230930328369	0.2968885600566864	0.3161003291606903	0.8202230930328369	0.4289015531539917	0.3799329698085785
PaiFilter	0	2025	96	0.8182041645050049	0.29852384328842163	0.33030763268470764	0.8182041645050049	0.4312639832496643	0.39700931310653687
TimeFilter	0	2021	672	0.8123618960380554	0.30915722250938416	0.3579176068305969	0.8123618364334106	0.44662564992904663	0.4301947057247162
PatchTST	8	2027	48	0.8322351574897766	0.24415603280067444	0.2780085504055023	0.8322352170944214	4.480614185333252	1.1909493207931519
PaiFilter	0	2025	384	0.7623780369758606	0.3928002119064331	0.3808637857437134	0.7623780369758606	0.5674606561660767	0.45777466893196106
PatchMLP	8	2023	672	0.8188176155090332	0.26139405369758606	0.3210577964782715	0.8188176155090332	4.7969560623168945	1.3753656148910522
CycleNet	4	2025	48	0.7539573311805725	0.3270602226257324	0.32447031140327454	0.7539573311805725	14.317670822143555	2.1468281745910645
iTransformer	0	2027	96	0.8177313208580017	0.29930025339126587	0.32906216382980347	0.8177313804626465	0.4323856234550476	0.39551234245300293
PatchTST	8	2027	96	0.845247745513916	0.2247888743877411	0.2934117913246155	0.8452476859092712	4.125199317932129	1.2569342851638794
TimeFilter	4	2021	16	0.8660759925842285	0.17935636639595032	0.22649061679840088	0.8660759925842285	7.851658821105957	1.4985543489456177
PaiFilter	0	2025	672	0.7802430987358093	0.36207690834999084	0.35540705919265747	0.7802430391311646	0.5230764150619507	0.4271771013736725
iTransformer	0	2027	384	0.7738750576972961	0.37379515171051025	0.38197630643844604	0.7738749980926514	0.5400050282478333	0.45911189913749695
PatchMLP	0	2024	16	0.8984233140945435	0.16774266958236694	0.22583284974098206	0.8984233140945435	0.24233028292655945	0.2714371085166931
PatchTST	8	2027	384	0.8214094638824463	0.2596859931945801	0.3246884346008301	0.8214095234870911	4.765610218048096	1.3909193277359009
TimeMixer	0	2023	96	0.9037185907363892	0.15652251243591309	0.26181110739707947	0.9037185907363892	0.22612100839614868	0.3146807551383972
iTransformer	0	2027	672	0.7899314761161804	0.34611406922340393	0.3466392755508423	0.7899315357208252	0.500015377998352	0.4166388511657715
TimeFilter	4	2021	48	0.8303312063217163	0.2255377173423767	0.2595134973526001	0.8303312063217163	9.873335838317871	1.7170475721359253
PaiFilter	4	2025	16	0.7830885052680969	0.29049646854400635	0.31472739577293396	0.7830885052680969	12.717024803161621	2.082364797592163
TimesNet	0	2021	384	0.8618592619895935	0.22750426828861237	0.3114379942417145	0.8618593215942383	0.328665167093277	0.37432920932769775
CycleNet	4	2025	96	0.7355326414108276	0.35033804178237915	0.339605450630188	0.7355327010154724	15.336699485778809	2.2469685077667236
iTransformer	4	2027	16	0.8290754556655884	0.2289089411497116	0.26509514451026917	0.8290754556655884	10.020915985107422	1.7539777755737305
PatchMLP	0	2024	48	0.8618736267089844	0.22810566425323486	0.26802101731300354	0.8618736267089844	0.32953402400016785	0.3221447169780731
PatchTST	8	2027	672	0.824238121509552	0.25357377529144287	0.3289778530597687	0.8242381811141968	4.653441905975342	1.4092943668365479
iTransformer	4	2027	48	0.7481026649475098	0.33484265208244324	0.3285674750804901	0.7481027245521545	14.65835952758789	2.173936128616333
PaiFilter	4	2025	48	0.7350350618362427	0.3522132337093353	0.33651202917099	0.7350350618362427	15.41878890991211	2.226500988006592
PatchTST	0	2028	16	0.897838294506073	0.16870883107185364	0.2288419008255005	0.897838294506073	0.24372604489326477	0.27505382895469666
TimeFilter	4	2021	96	0.8319911956787109	0.2225601226091385	0.2644224464893341	0.8319911360740662	9.742986679077148	1.7495273351669312
PatchTST	0	2028	48	0.8636706471443176	0.2251380831003189	0.271723210811615	0.8636706471443176	0.3252468407154083	0.3265945017337799
TimeMixer	0	2023	384	0.8234124183654785	0.2908225357532501	0.38113245368003845	0.8234124183654785	0.42013823986053467	0.45809775590896606
PaiFilter	4	2025	96	0.724652886390686	0.36475035548210144	0.3510536253452301	0.7246530055999756	15.967625617980957	2.322714328765869
iTransformer	4	2027	96	0.7126092314720154	0.3807045817375183	0.3471265733242035	0.7126091718673706	16.66605567932129	2.296731472015381
CycleNet	4	2025	384	0.799266517162323	0.26988622546195984	0.32401761412620544	0.7992665767669678	11.814764976501465	2.143832206726074
PatchMLP	0	2024	96	0.8612390756607056	0.22785688936710358	0.27345409989356995	0.8612390756607056	0.32917463779449463	0.32867488265037537
PatchTST	0	2028	96	0.8530271053314209	0.24134163558483124	0.27851083874702454	0.8530271053314209	0.34865546226501465	0.33475276827812195
TimeFilter	4	2021	384	0.8443120718002319	0.2093224972486496	0.2796288728713989	0.8443120718002319	9.163479804992676	1.8501381874084473
iTransformer	4	2027	384	0.7930951714515686	0.27818357944488525	0.3252508044242859	0.7930952310562134	12.17800235748291	2.1519923210144043
PatchMLP	0	2024	384	0.7875487804412842	0.3511918783187866	0.3569408655166626	0.7875487208366394	0.5073510408401489	0.42902085185050964
PatchTST	0	2028	384	0.8028228282928467	0.32594308257102966	0.3561115860939026	0.8028227090835571	0.4708753824234009	0.42802420258522034
PatchMLP	0	2024	672	0.7929632067680359	0.3411189615726471	0.3792645037174225	0.7929632663726807	0.49279916286468506	0.45585229992866516
iTransformer	4	2027	672	0.78554368019104	0.29116833209991455	0.32379642128944397	0.7855437397956848	12.746434211730957	2.142369270324707
TimeFilter	4	2021	672	0.8087176084518433	0.25970497727394104	0.3383072018623352	0.808717668056488	11.369067192077637	2.2383792400360107
PaiFilter	4	2025	384	0.7931815981864929	0.27806738018989563	0.31403976678848267	0.7931815385818481	12.172921180725098	2.0778145790100098
CycleNet	4	2025	672	0.8046071529388428	0.26528578996658325	0.318403035402298	0.8046070337295532	11.613384246826172	2.1066839694976807
iTransformer	7	2027	16	0.8720556497573853	0.22250162065029144	0.27942490577697754	0.8720556497573853	3.3232312202453613	1.0798883438110352
PatchMLP	4	2024	16	0.8499526977539062	0.20094934105873108	0.23703908920288086	0.8499526977539062	8.796932220458984	1.568347454071045
TimeFilter	7	2021	16	0.8953050971031189	0.18206968903541565	0.23686428368091583	0.8953050971031189	2.7193496227264404	0.9154049158096313
PatchTST	0	2028	672	0.8157061338424683	0.30364707112312317	0.3517286479473114	0.815706193447113	0.4386652708053589	0.4227560758590698
TimesNet	0	2021	672	0.8396722674369812	0.2641599476337433	0.3703514039516449	0.839672327041626	0.38161996006965637	0.445139616727829
Transformer	0	2021	672	0.7753918170928955	0.37007004022598267	0.3516150116920471	0.7753918170928955	0.5346235632896423	0.42261940240859985
CycleNet	7	2025	16	0.8644530177116394	0.23572303354740143	0.26379573345184326	0.8644529581069946	3.520703077316284	1.0194865465164185
iTransformer	7	2027	48	0.8304787874221802	0.29197388887405396	0.3189804255962372	0.8304787874221802	4.3608527183532715	1.2327576875686646
PatchTST	4	2028	16	0.8380492925643921	0.2168908566236496	0.25613129138946533	0.8380492329597473	9.494802474975586	1.6946693658828735
Transformer	4	2021	16	0.8734952807426453	0.16942018270492554	0.23239631950855255	0.8734952211380005	7.416683197021484	1.5376288890838623
PatchTST	4	2028	48	0.7772105932235718	0.29614999890327454	0.31669044494628906	0.7772106528282166	12.964517593383789	2.095353364944458
iTransformer	7	2027	96	0.8196306228637695	0.3093183636665344	0.3367849886417389	0.8196306824684143	4.6199049949646	1.301566481590271
Transformer	4	2021	48	0.8648258447647095	0.17968466877937317	0.2292790710926056	0.8648258447647095	7.866031169891357	1.517004132270813
TimeFilter	7	2021	48	0.8633623123168945	0.23533716797828674	0.2765595614910126	0.8633623123168945	3.514939308166504	1.0688145160675049
TimeMixer	0	2023	672	0.7726999521255493	0.3745052218437195	0.4198263883590698	0.7726999521255493	0.5410309433937073	0.5046051740646362
PaiFilter	4	2025	672	0.8061703443527222	0.26316338777542114	0.2911956012248993	0.8061702251434326	11.520476341247559	1.9266688823699951
PatchMLP	4	2024	48	0.78690505027771	0.28326335549354553	0.2803541421890259	0.78690505027771	12.40038013458252	1.8549377918243408
TimesNet	4	2021	16	0.8381782174110413	0.21671819686889648	0.2576945424079895	0.8381781578063965	9.487242698669434	1.7050122022628784
PatchTST	4	2028	96	0.7637351751327515	0.3129783570766449	0.3307257294654846	0.7637351751327515	13.701212882995605	2.1882169246673584
TimeMixer	4	2023	16	0.8321449160575867	0.22479818761348724	0.31339550018310547	0.8321449160575867	9.840958595275879	2.0735528469085693
iTransformer	7	2027	384	0.8157726526260376	0.3145086169242859	0.3264736235141754	0.8157726526260376	4.697425365447998	1.2617161273956299
Transformer	4	2021	96	0.862754225730896	0.18180851638317108	0.2340213507413864	0.862754225730896	7.959007263183594	1.5483808517456055
CycleNet	7	2025	48	0.81266188621521	0.32266080379486084	0.31253647804260254	0.8126618266105652	4.819185256958008	1.2078540325164795
PatchTST	4	2028	384	0.7694424986839294	0.30998465418815613	0.3696862459182739	0.7694424390792847	13.570158004760742	2.445995330810547
PaiFilter	7	2025	16	0.8374670147895813	0.2826530635356903	0.3042334318161011	0.8374669551849365	4.221639156341553	1.1757653951644897
TimesNet	4	2021	48	0.7403680682182312	0.34512415528297424	0.3232465088367462	0.740368127822876	15.108450889587402	2.138730764389038
TimeFilter	7	2021	96	0.8283360004425049	0.2943893373012543	0.3045225739479065	0.8283360600471497	4.396928787231445	1.1768826246261597
iTransformer	7	2027	672	0.7979856133460999	0.34293845295906067	0.3430563807487488	0.7979856133460999	5.12204647064209	1.325803518295288
Transformer	4	2021	384	0.8167455792427063	0.24638566374778748	0.2880241870880127	0.8167456388473511	10.785984992980957	1.9056854248046875
TimeMixer	4	2023	48	0.8511340618133545	0.19788488745689392	0.2698334753513336	0.8511340618133545	8.66278076171875	1.7853286266326904
PatchMLP	4	2024	96	0.7880926728248596	0.28071218729019165	0.28582528233528137	0.7880926728248596	12.28869915008545	1.891136646270752
iTransformer	8	2027	16	0.8701754808425903	0.19012273848056793	0.24642285704612732	0.8701754808425903	3.489025354385376	1.055640459060669
PatchTST	4	2028	672	0.7820158004760742	0.29595813155174255	0.36049985885620117	0.782015860080719	12.956116676330566	2.3852152824401855
CycleNet	7	2025	96	0.7968546152114868	0.3483773469924927	0.32996082305908203	0.7968546152114868	5.203281879425049	1.275193452835083
TimeFilter	7	2021	384	0.8501313924789429	0.2558521032333374	0.3085874617099762	0.8501313924789429	3.82134747505188	1.1925917863845825
PaiFilter	7	2025	48	0.7935901284217834	0.355508953332901	0.3284091055393219	0.7935900688171387	5.309797763824463	1.269196629524231
PatchTST	7	2028	16	0.8764394521713257	0.21487799286842346	0.26746150851249695	0.8764394521713257	3.2093665599823	1.0336534976959229
iTransformer	8	2027	48	0.8401251435279846	0.23267336189746857	0.28532615303993225	0.8401252031326294	4.269890308380127	1.2222965955734253
TimesNet	4	2021	96	0.7760336995124817	0.2966866195201874	0.2934683859348297	0.7760336399078369	12.98801326751709	1.9417065382003784
TimeFilter	7	2021	672	0.8173366189002991	0.3100883364677429	0.34055885672569275	0.8173365592956543	4.631405830383301	1.3161513805389404
PatchTST	7	2028	48	0.8272539377212524	0.29752829670906067	0.31419751048088074	0.8272538781166077	4.443811893463135	1.2142730951309204
Transformer	4	2021	672	0.7893071174621582	0.2860587239265442	0.33400285243988037	0.7893070578575134	12.522756576538086	2.209899663925171
iTransformer	8	2027	96	0.8254444003105164	0.2535546123981476	0.30636611580848694	0.8254444003105164	4.6530914306640625	1.3124289512634277
PaiFilter	7	2025	96	0.7865988612174988	0.3659651577472687	0.33799850940704346	0.7865988612174988	5.465968132019043	1.3062564134597778
TimeFilter	8	2021	16	0.9043951034545898	0.14000943303108215	0.20945030450820923	0.9043951630592346	2.5693743228912354	0.8972553014755249
Transformer	7	2021	16	0.8986257314682007	0.17629499733448029	0.24525317549705505	0.8986256718635559	2.6331000328063965	0.9478254914283752
PatchTST	7	2028	96	0.8158695697784424	0.3157682418823242	0.3327808380126953	0.8158695697784424	4.716239929199219	1.286091923713684
iTransformer	8	2027	384	0.8453898429870605	0.22481651604175568	0.28509342670440674	0.8453898429870605	4.125705242156982	1.2212992906570435
Transformer	7	2021	48	0.8777345418930054	0.21058329939842224	0.2676484286785126	0.8777345418930054	3.145221471786499	1.0343759059906006
PatchTST	7	2028	384	0.7366445064544678	0.4495942294597626	0.4175116717815399	0.7366445660591125	6.715031147003174	1.6135499477386475
TimeFilter	8	2021	48	0.8627493977546692	0.199747234582901	0.2504836320877075	0.862749457359314	3.6656482219696045	1.0730363130569458
Transformer	7	2021	96	0.875027596950531	0.214317187666893	0.25557926297187805	0.8750276565551758	3.2009904384613037	0.987732470035553
iTransformer	8	2027	672	0.8219117522239685	0.25693008303642273	0.29641246795654297	0.8219118118286133	4.715036392211914	1.2697890996932983
CycleNet	7	2025	384	0.7918298244476318	0.3553832173347473	0.35554972290992737	0.7918298840522766	5.307918071746826	1.3740863800048828
TimeMixer	4	2023	96	0.845924973487854	0.20410217344760895	0.2706252336502075	0.845924973487854	8.934952735900879	1.7905676364898682
PatchMLP	4	2024	384	0.8076292276382446	0.2586425840854645	0.314670205116272	0.8076292276382446	11.32256031036377	2.0819859504699707
iTransformer	0	2028	16	0.8827714920043945	0.19359000027179718	0.2566796839237213	0.8827714920043945	0.279670774936676	0.3085130453109741
PaiFilter	7	2025	384	0.769782543182373	0.3930218517780304	0.3507208526134491	0.769782543182373	5.870079040527344	1.3554240465164185
PatchTST	7	2028	672	0.7266602516174316	0.4640200436115265	0.4362040162086487	0.7266602516174316	6.930491924285889	1.685789704322815
PatchMLP	4	2024	672	0.7964332699775696	0.27638351917266846	0.3357318639755249	0.7964333295822144	12.099200248718262	2.2213401794433594
TimesNet	4	2021	384	0.791085958480835	0.2808849513530731	0.31128010153770447	0.791085958480835	12.29626178741455	2.0595571994781494
Transformer	7	2021	384	0.8199715614318848	0.3073402941226959	0.30439990758895874	0.8199715614318848	4.590360641479492	1.1764088869094849
TimeFilter	8	2021	96	0.8687393665313721	0.190665602684021	0.2531058192253113	0.8687393069267273	3.498988389968872	1.0842692852020264
iTransformer	0	2028	48	0.818048357963562	0.3004800081253052	0.31407737731933594	0.818048357963562	0.43408992886543274	0.37750154733657837
PatchTST	8	2028	16	0.8809064626693726	0.17440767586231232	0.23189502954483032	0.8809064626693726	3.200631618499756	0.9934054017066956
PatchMLP	7	2024	16	0.8738364577293396	0.21940475702285767	0.26616039872169495	0.8738363981246948	3.2769768238067627	1.0286251306533813
iTransformer	0	2028	96	0.8274593353271484	0.28332599997520447	0.31956905126571655	0.8274593949317932	0.40930840373039246	0.38410213589668274
TimeFilter	8	2021	384	0.8792365193367004	0.17560051381587982	0.26365700364112854	0.8792365193367004	3.2225210666656494	1.1294695138931274
TimeMixer	4	2023	384	0.7833508253097534	0.2912849187850952	0.4057238698005676	0.7833507657051086	12.751540184020996	2.684434652328491
PatchTST	8	2028	48	0.8176354765892029	0.2654036581516266	0.2966528534889221	0.8176354765892029	4.87053918838501	1.2708185911178589
iTransformer	0	2028	384	0.7746326327323914	0.3725427985191345	0.3808099627494812	0.7746325135231018	0.5381959676742554	0.457709938287735
PatchTST	8	2028	96	0.8156293630599976	0.26781171560287476	0.3092367947101593	0.8156293034553528	4.914730072021484	1.3247263431549072
PaiFilter	7	2025	672	0.7868725061416626	0.3618040978908539	0.3224506676197052	0.7868725061416626	5.403818130493164	1.2461684942245483
CycleNet	7	2025	672	0.7918192744255066	0.3534064292907715	0.35811370611190796	0.7918192148208618	5.2783942222595215	1.3839954137802124
TimeFilter	8	2021	672	0.8508013486862183	0.2152506560087204	0.2954733669757843	0.8508013486862183	3.950159788131714	1.2657651901245117
iTransformer	0	2028	672	0.7851749658584595	0.3539510667324066	0.3454667925834656	0.7851750254631042	0.511337161064148	0.41522955894470215
Transformer	7	2021	672	0.7176095247268677	0.47938454151153564	0.4152294397354126	0.7176094055175781	7.159975051879883	1.6047290563583374
PatchMLP	7	2024	48	0.8449658751487732	0.26702213287353516	0.30765795707702637	0.844965934753418	3.9881787300109863	1.1890000104904175
Transformer	8	2021	16	0.8897215127944946	0.16149835288524628	0.21801142394542694	0.8897215127944946	2.9637269973754883	0.9339299201965332
iTransformer	4	2028	16	0.8213678002357483	0.23923136293888092	0.2771356403827667	0.8213677406311035	10.472799301147461	1.833642601966858
TimeFilter	0	2022	16	0.9131544232368469	0.1434158980846405	0.20997576415538788	0.9131544232368469	0.2071864902973175	0.25237783789634705
PatchTST	8	2028	384	0.7010005712509155	0.4347709119319916	0.42422178387641907	0.7010006904602051	7.978667736053467	1.8173056840896606
PaiFilter	8	2025	16	0.8465878963470459	0.2246658205986023	0.27736565470695496	0.8465878963470459	4.122941493988037	1.188194751739502
Transformer	8	2021	48	0.854706883430481	0.21145184338092804	0.2575850188732147	0.8547069430351257	3.8804452419281006	1.1034575700759888
TimesNet	4	2021	672	0.8241779804229736	0.237955704331398	0.3031369149684906	0.824178159236908	10.416949272155762	2.0056779384613037
CycleNet	8	2025	16	0.8748766779899597	0.1832379698753357	0.22955667972564697	0.8748767375946045	3.362679958343506	0.9833881258964539
iTransformer	4	2028	48	0.7561861276626587	0.32409748435020447	0.3182498812675476	0.7561861276626587	14.187972068786621	2.1056711673736572
PatchTST	8	2028	672	0.8065149784088135	0.27914324402809143	0.3672173321247101	0.8065149784088135	5.122680187225342	1.5731070041656494
Transformer	8	2021	96	0.8764292001724243	0.17949557304382324	0.23751650750637054	0.8764291405677795	3.294001579284668	1.017486810684204
PatchTST	0	2029	16	0.9068607091903687	0.15380923449993134	0.2149820327758789	0.9068607091903687	0.22220130264759064	0.2583950459957123
PatchMLP	7	2024	96	0.8506026268005371	0.2562040388584137	0.31292757391929626	0.8506026268005371	3.8266031742095947	1.2093652486801147
PaiFilter	8	2025	48	0.8260291814804077	0.253187894821167	0.2848760485649109	0.8260291814804077	4.646362781524658	1.2203682661056519
TimeFilter	0	2022	48	0.8890888690948486	0.18316172063350677	0.24231959879398346	0.8890888690948486	0.26460546255111694	0.29125314950942993
TimesNet	7	2021	16	0.8749901652336121	0.21739836037158966	0.2714751958847046	0.8749901652336121	3.2470102310180664	1.0491650104522705
TimeMixer	4	2023	672	0.794115424156189	0.27864208817481995	0.37188202142715454	0.7941155433654785	12.198076248168945	2.460524320602417
PatchTST	0	2029	48	0.8644269108772278	0.22388917207717896	0.2688688337802887	0.8644269108772278	0.32344263792037964	0.3231636881828308
iTransformer	4	2028	96	0.7363612651824951	0.3492404818534851	0.33007553219795227	0.7363612651824951	15.288650512695312	2.183915138244629
Transformer	8	2021	384	0.8254709243774414	0.2537803649902344	0.27391353249549866	0.8254708051681519	4.657235622406006	1.1734070777893066
CycleNet	8	2025	48	0.8407352566719055	0.23178543150424957	0.269407719373703	0.8407353162765503	4.253595352172852	1.1541043519973755
PaiFilter	8	2025	96	0.8218327164649963	0.25880083441734314	0.2937195897102356	0.8218327164649963	4.749368190765381	1.2582528591156006
PatchTST	0	2029	96	0.8561052083969116	0.23628711700439453	0.2752702832221985	0.8561052680015564	0.34135332703590393	0.3308578133583069
PatchMLP	7	2024	384	0.7972871661186218	0.34606656432151794	0.3379179537296295	0.7972871661186218	5.168767929077148	1.3059451580047607
TimeMixer	7	2023	16	0.9000444412231445	0.17382773756980896	0.2533847689628601	0.9000444412231445	2.596249580383301	0.9792513251304626
iTransformer	4	2028	384	0.7969099879264832	0.2730545997619629	0.33076825737953186	0.7969100475311279	11.953469276428223	2.188498020172119
PatchTST	0	2029	384	0.8059737682342529	0.3207344114780426	0.349277526140213	0.8059737086296082	0.4633505940437317	0.4198099672794342
TimeFilter	0	2022	96	0.8526692390441895	0.24192935228347778	0.30854344367980957	0.8526692390441895	0.3495044708251953	0.3708500862121582
TimesNet	7	2021	48	0.8258694410324097	0.29991286993026733	0.32673007249832153	0.8258694410324097	4.479426383972168	1.2627074718475342
iTransformer	4	2028	672	0.7925058603286743	0.2817157804965973	0.3142828047275543	0.7925058603286743	12.332632064819336	2.0794243812561035
CycleNet	8	2025	96	0.8296834230422974	0.24739710986614227	0.2847946286201477	0.8296834230422974	4.540092468261719	1.2200195789337158
iTransformer	7	2028	16	0.8700706958770752	0.2259535938501358	0.26712101697921753	0.8700706958770752	3.374789237976074	1.0323375463485718
PatchTST	0	2029	672	0.8106528520584106	0.31197303533554077	0.3522167503833771	0.8106528520584106	0.45069360733032227	0.42334258556365967
TimeMixer	7	2023	48	0.8848172426223755	0.1983843743801117	0.2702828347682953	0.8848172426223755	2.963021993637085	1.0445570945739746
PatchTST	4	2029	16	0.8400118350982666	0.21426254510879517	0.25911080837249756	0.8400118350982666	9.379741668701172	1.7143831253051758
iTransformer	7	2028	48	0.8333826661109924	0.2869724929332733	0.3123643100261688	0.8333826065063477	4.2861528396606445	1.2071884870529175
Transformer	8	2021	672	0.8180643320083618	0.2624807357788086	0.2734350264072418	0.8180643916130066	4.816899299621582	1.1713569164276123
TimeFilter	0	2022	384	0.8478313684463501	0.2515418231487274	0.31383606791496277	0.8478313088417053	0.36339128017425537	0.377211332321167
Transformer	0	2022	16	0.9021158814430237	0.1616448312997818	0.21875372529029846	0.9021158814430237	0.23352102935314178	0.26292839646339417
PatchMLP	7	2024	672	0.7767952084541321	0.37891119718551636	0.37220096588134766	0.7767952084541321	5.659326553344727	1.4384372234344482
PatchTST	4	2029	48	0.781420111656189	0.29055437445640564	0.31437692046165466	0.781420111656189	12.719560623168945	2.0800461769104004
iTransformer	7	2028	96	0.8224067687988281	0.30455753207206726	0.3316454589366913	0.8224067687988281	4.54879903793335	1.2817039489746094
PaiFilter	8	2025	384	0.8074730038642883	0.279950886964798	0.30127468705177307	0.8074729442596436	5.137500762939453	1.2906172275543213
TimeFilter	0	2022	672	0.7875954508781433	0.3499630093574524	0.35718467831611633	0.7875955104827881	0.5055758357048035	0.42931368947029114
PatchTST	4	2029	96	0.756029486656189	0.3231860399246216	0.33675119280815125	0.7560295462608337	14.14806842803955	2.228083848953247
TimesNet	7	2021	96	0.8359106779098511	0.2813993990421295	0.3154449164867401	0.8359107375144958	4.202914714813232	1.2190942764282227
iTransformer	7	2028	384	0.8096994161605835	0.32487666606903076	0.33741968870162964	0.8096994161605835	4.852280616760254	1.3040196895599365
Transformer	0	2022	48	0.8571179509162903	0.23595938086509705	0.2802240252494812	0.8571179509162903	0.3408799469470978	0.3368118703365326
PatchMLP	8	2024	16	0.8820034265518188	0.1728011965751648	0.2224547266960144	0.8820034265518188	3.1711504459381104	0.9529644846916199
TimeFilter	4	2022	16	0.859478771686554	0.18819160759449005	0.22417673468589783	0.859478771686554	8.23843765258789	1.483244776725769
PatchTST	4	2029	384	0.7845780849456787	0.2896348237991333	0.352995365858078	0.7845780849456787	12.679301261901855	2.335561990737915
CycleNet	8	2025	384	0.8244709968566895	0.25523433089256287	0.3114135265350342	0.8244709372520447	4.68391752243042	1.3340519666671753
Transformer	0	2022	96	0.8940746188163757	0.17393819987773895	0.2420613169670105	0.8940746784210205	0.25128069519996643	0.2909426987171173
iTransformer	7	2028	672	0.8038396239280701	0.3330007791519165	0.34394538402557373	0.8038395643234253	4.973621368408203	1.3292402029037476
PatchMLP	8	2024	48	0.8457485437393188	0.22448942065238953	0.27210089564323425	0.8457485437393188	4.119704246520996	1.1656414270401
TimeMixer	7	2023	96	0.8700310587882996	0.2228858470916748	0.28131014108657837	0.8700311183929443	3.328969955444336	1.0871740579605103
TimeFilter	4	2022	48	0.8257913589477539	0.23157252371311188	0.2706506550312042	0.8257913589477539	10.137517929077148	1.7907357215881348
iTransformer	8	2028	16	0.8561407327651978	0.21067601442337036	0.2549852728843689	0.8561407327651978	3.866208553314209	1.0923206806182861
PatchTST	4	2029	672	0.7595182061195374	0.3265032470226288	0.37411928176879883	0.7595182657241821	14.29328727722168	2.4753260612487793
Transformer	0	2022	384	0.7982529401779175	0.3334972858428955	0.35803940892219543	0.7982528805732727	0.4817885756492615	0.4303412437438965
PaiFilter	8	2025	672	0.8289987444877625	0.246705561876297	0.2708207070827484	0.8289988040924072	4.527400970458984	1.160157322883606
PatchTST	7	2029	16	0.874581515789032	0.21810904145240784	0.26481467485427856	0.8745814561843872	3.257624864578247	1.0234243869781494
CycleNet	8	2025	672	0.819497287273407	0.2604134678840637	0.3197237551212311	0.8194972276687622	4.778963088989258	1.3696500062942505
TimesNet	7	2021	384	0.8446835875511169	0.2651524841785431	0.3059345483779907	0.8446836471557617	3.9602527618408203	1.1823391914367676
PatchMLP	8	2024	96	0.8549976348876953	0.21062639355659485	0.2732612192630768	0.8549976348876953	3.8652970790863037	1.1706123352050781
PaiFilter	0	2026	16	0.848450243473053	0.25026771426200867	0.30664485692977905	0.848450243473053	0.36155053973197937	0.36856815218925476
PatchTST	7	2029	48	0.8273729085922241	0.2973233163356781	0.30965813994407654	0.8273729085922241	4.440750598907471	1.1967298984527588
iTransformer	8	2028	48	0.8159420490264893	0.26786816120147705	0.2985976040363312	0.8159420490264893	4.915765762329102	1.2791497707366943
PaiFilter	0	2026	48	0.828927755355835	0.28251343965530396	0.32318904995918274	0.828927755355835	0.40813449025154114	0.3884532153606415
PatchTST	7	2029	96	0.8209215998649597	0.3071044981479645	0.3231009542942047	0.8209216594696045	4.586838722229004	1.248681902885437
TimeFilter	4	2022	96	0.794948399066925	0.2716304659843445	0.2954912781715393	0.7949484586715698	11.891127586364746	1.9550909996032715
CycleNet	0	2026	16	0.8888630270957947	0.18353047966957092	0.24137885868549347	0.8888630270957947	0.2651382088661194	0.290122389793396
Transformer	0	2022	672	0.654012143611908	0.5700581669807434	0.4722921848297119	0.6540119647979736	0.8235379457473755	0.5676659941673279
PaiFilter	0	2026	96	0.8171586990356445	0.30024057626724243	0.33328238129615784	0.8171587586402893	0.43374398350715637	0.4005848169326782
TimeMixer	7	2023	384	0.8145937323570251	0.31652116775512695	0.3920227289199829	0.8145937919616699	4.72748327255249	1.5150431394577026
iTransformer	8	2028	96	0.8030379414558411	0.28610163927078247	0.3166683316230774	0.8030378818511963	5.2503767013549805	1.3565620183944702
PatchTST	7	2029	384	0.7758010029792786	0.38274720311164856	0.39128753542900085	0.7758010029792786	5.7166218757629395	1.5122017860412598
Transformer	4	2022	16	0.8788429498672485	0.1622583419084549	0.20285791158676147	0.8788429498672485	7.103161811828613	1.3421909809112549
TimeFilter	4	2022	384	0.8340336680412292	0.22314175963401794	0.2830491364002228	0.8340336680412292	9.768445014953613	1.8727678060531616
iTransformer	8	2028	384	0.837966799736023	0.23561018705368042	0.3026549816131592	0.8379668593406677	4.323784351348877	1.2965302467346191
CycleNet	0	2026	48	0.84771728515625	0.2514839470386505	0.2805946171283722	0.84771728515625	0.36330750584602356	0.33725738525390625
Transformer	4	2022	48	0.8585844039916992	0.18798130750656128	0.236582949757576	0.8585844039916992	8.229231834411621	1.5653293132781982
PaiFilter	0	2026	384	0.7651959657669067	0.38814207911491394	0.36715736985206604	0.765195906162262	0.5607313513755798	0.44130048155784607
TimeFilter	4	2022	672	0.7994967699050903	0.27222418785095215	0.34107109904289246	0.7994967699050903	11.917119979858398	2.256664276123047
PatchTST	7	2029	672	0.7787460088729858	0.37559953331947327	0.36667928099632263	0.7787460088729858	5.609863758087158	1.417098879814148
Transformer	4	2022	96	0.853268563747406	0.19437412917613983	0.2567727565765381	0.853268563747406	8.509090423583984	1.6989139318466187
iTransformer	8	2028	672	0.8260170221328735	0.2510072886943817	0.29017236828804016	0.8260170817375183	4.606345176696777	1.2430570125579834
CycleNet	0	2026	96	0.8319540023803711	0.27594542503356934	0.30283841490745544	0.8319540619850159	0.39864593744277954	0.36399298906326294
PatchTST	8	2029	16	0.8826044797897339	0.17192095518112183	0.2262955904006958	0.8826044797897339	3.154996633529663	0.9694180488586426
PatchMLP	8	2024	384	0.8392740488052368	0.23370933532714844	0.2879202663898468	0.8392741084098816	4.288901329040527	1.2334095239639282
iTransformer	0	2029	16	0.886042594909668	0.1881881207227707	0.2502553462982178	0.886042594909668	0.27186691761016846	0.3007914423942566
TimesNet	7	2021	672	0.7904976606369019	0.35526782274246216	0.3861841559410095	0.7904976010322571	5.306196689605713	1.4924787282943726
TimeFilter	7	2022	16	0.8945805430412292	0.1833297312259674	0.23644419014453888	0.8945805430412292	2.738168954849243	0.9137813448905945
PatchTST	8	2029	48	0.8284234404563904	0.24970339238643646	0.2908400595188141	0.8284235000610352	4.582416534423828	1.2459174394607544
PaiFilter	0	2026	672	0.8030186891555786	0.3245513141155243	0.3172890841960907	0.8030186295509338	0.4688648581504822	0.38136181235313416
PatchMLP	8	2024	672	0.8051263093948364	0.2811466455459595	0.3240306079387665	0.8051263689994812	5.159444332122803	1.3881008625030518
CycleNet	0	2026	384	0.7982043027877808	0.3335777819156647	0.3571372926235199	0.7982041835784912	0.48190486431121826	0.4292568266391754
TimeMixer	7	2023	672	0.800167441368103	0.338870108127594	0.3763992488384247	0.8001673817634583	5.061284065246582	1.4546631574630737
iTransformer	0	2029	48	0.8198521137237549	0.29750123620033264	0.3102669417858124	0.8198521137237549	0.42978668212890625	0.3729216754436493
TimesNet	8	2021	16	0.8791913390159607	0.1769193410873413	0.23929691314697266	0.8791913390159607	3.2467246055603027	1.0251139402389526
PatchTST	8	2029	96	0.8376450538635254	0.2358323484659195	0.29961976408958435	0.8376449942588806	4.327862739562988	1.2835285663604736
PaiFilter	4	2026	16	0.7866155505180359	0.2857729196548462	0.3104507327079773	0.7866154909133911	12.510244369506836	2.0540692806243896
PatchMLP	0	2025	16	0.8754807710647583	0.20562982559204102	0.2702004015445709	0.8754807710647583	0.2970641553401947	0.32476410269737244
iTransformer	0	2029	96	0.837824821472168	0.2663050889968872	0.30638211965560913	0.8378249406814575	0.3847188353538513	0.36825230717658997
TimeFilter	7	2022	48	0.8587852716445923	0.24322044849395752	0.2729599177837372	0.8587852716445923	3.6326818466186523	1.054903268814087
PatchTST	8	2029	384	0.8239886164665222	0.2559357285499573	0.3245132267475128	0.8239886164665222	4.6967878341674805	1.3901686668395996
Transformer	4	2022	384	0.7391564249992371	0.35070428252220154	0.3504769206047058	0.7391563653945923	15.35273551940918	2.3188979625701904
iTransformer	0	2029	384	0.7764424681663513	0.36955106258392334	0.37946948409080505	0.7764423489570618	0.5338739156723022	0.4560987651348114
TimeMixer	8	2023	16	0.9093053936958313	0.1328185498714447	0.20695869624614716	0.9093053936958313	2.437411308288574	0.8865816593170166
PatchMLP	0	2025	48	0.8303154706954956	0.28022170066833496	0.3027254045009613	0.8303154706954956	0.4048236608505249	0.3638571500778198
iTransformer	0	2029	672	0.7890408635139465	0.3475814759731293	0.34009847044944763	0.7890409231185913	0.5021353960037231	0.40877705812454224
PaiFilter	4	2026	48	0.7350150942802429	0.35223978757858276	0.33766067028045654	0.7350150942802429	15.419952392578125	2.234100580215454
PatchTST	8	2029	672	0.8033882975578308	0.283654123544693	0.32332906126976013	0.8033883571624756	5.2054595947265625	1.3850961923599243
CycleNet	0	2026	672	0.8062711954116821	0.31919240951538086	0.34148845076560974	0.8062712550163269	0.4611228406429291	0.4104481041431427
TimesNet	8	2021	48	0.8406381607055664	0.2319267839193344	0.2742081582546234	0.8406381607055664	4.256189823150635	1.1746686697006226
PatchTST	0	2030	16	0.9027183651924133	0.1606498807668686	0.22576852142810822	0.9027183651924133	0.23208366334438324	0.27135977149009705
iTransformer	4	2029	16	0.8262740969657898	0.23266062140464783	0.26685845851898193	0.8262740969657898	10.185152053833008	1.7656445503234863
TimeFilter	7	2022	96	0.8418328166007996	0.27124345302581787	0.29624322056770325	0.8418328762054443	4.051228046417236	1.144885778427124
PatchMLP	0	2025	96	0.8365986347198486	0.2683185636997223	0.2989746034145355	0.8365986943244934	0.3876277506351471	0.35934901237487793
PatchTST	0	2030	48	0.8665842413902283	0.2203264683485031	0.2665348947048187	0.8665842413902283	0.31829574704170227	0.32035839557647705
Transformer	4	2022	672	0.7809693217277527	0.2973789870738983	0.3095313310623169	0.7809693813323975	13.018316268920898	2.047985792160034
CycleNet	4	2026	16	0.8202515840530396	0.2407262772321701	0.26989489793777466	0.8202515244483948	10.538241386413574	1.7857348918914795
PaiFilter	4	2026	96	0.7218723297119141	0.3684338331222534	0.34496748447418213	0.7218723297119141	16.128877639770508	2.2824461460113525
TimeMixer	8	2023	48	0.8856828212738037	0.16637110710144043	0.252201110124588	0.8856828808784485	3.0531489849090576	1.080393671989441
Transformer	7	2022	16	0.895121693611145	0.18238858878612518	0.24236732721328735	0.895121693611145	2.7241125106811523	0.936672568321228
TimeFilter	7	2022	384	0.8396376967430115	0.27376672625541687	0.3171737790107727	0.8396377563476562	4.088913917541504	1.2257750034332275
PatchTST	0	2030	96	0.8593224287033081	0.23100417852401733	0.27130624651908875	0.8593224883079529	0.3337213695049286	0.32609325647354126
PatchMLP	0	2025	384	0.7855241894721985	0.35453855991363525	0.37615567445755005	0.7855241298675537	0.5121858716011047	0.45211562514305115
TimesNet	8	2021	96	0.8569539785385132	0.20778469741344452	0.284708172082901	0.8569539785385132	3.813147783279419	1.219649314880371
Transformer	7	2022	48	0.8732805252075195	0.21825456619262695	0.2836567461490631	0.8732805252075195	3.2597978115081787	1.0962430238723755
iTransformer	4	2029	48	0.7355598211288452	0.3515157401561737	0.32562142610549927	0.7355598211288452	15.388252258300781	2.154444456100464
PatchTST	0	2030	384	0.8082047700881958	0.31704652309417725	0.36313900351524353	0.8082046508789062	0.4580228626728058	0.4364705979824066
PatchMLP	0	2025	672	0.7845569849014282	0.35496917366981506	0.3806227147579193	0.7845571041107178	0.5128078460693359	0.4574848711490631
TimeFilter	7	2022	672	0.7948039174079895	0.348339706659317	0.3529789447784424	0.7948038578033447	5.202720642089844	1.3641510009765625
Transformer	7	2022	96	0.8522626161575317	0.25335732102394104	0.2851486802101135	0.8522626161575317	3.7840840816497803	1.1020087003707886
CycleNet	4	2026	48	0.7550901174545288	0.32555437088012695	0.3238564431667328	0.7550901174545288	14.251750946044922	2.1427667140960693
PatchTST	0	2030	672	0.8110304474830627	0.31135088205337524	0.35425853729248047	0.8110305070877075	0.44979456067085266	0.4257966876029968
PatchMLP	4	2025	16	0.8381655812263489	0.2167350798845291	0.259184330701828	0.8381655812263489	9.487981796264648	1.7148693799972534
iTransformer	4	2029	96	0.7271442413330078	0.36145010590553284	0.33338770270347595	0.7271443605422974	15.823147773742676	2.205829381942749
TimeFilter	8	2022	16	0.9036913514137268	0.14104007184505463	0.19945117831230164	0.9036914110183716	2.5882880687713623	0.85442054271698
PatchTST	4	2030	16	0.8344286680221558	0.22173972427845	0.2605697810649872	0.834428608417511	9.707070350646973	1.7240359783172607
TimesNet	8	2021	384	0.8639493584632874	0.19782936573028564	0.28401482105255127	0.8639492988586426	3.6304538249969482	1.2166792154312134
TimeMixer	8	2023	96	0.885466456413269	0.1663682460784912	0.2586764991283417	0.885466456413269	3.0530967712402344	1.108133316040039
Transformer	7	2022	384	0.7758427858352661	0.3826758563518524	0.35533738136291504	0.7758428454399109	5.715554237365723	1.3732658624649048
iTransformer	4	2029	384	0.7805058360099792	0.29510995745658875	0.3365025520324707	0.7805057764053345	12.918988227844238	2.226438045501709
PatchTST	4	2030	48	0.782171368598938	0.28955575823783875	0.31215640902519226	0.7821714282035828	12.675841331481934	2.065354108810425
PaiFilter	4	2026	384	0.7937184572219849	0.27734559774398804	0.3115173876285553	0.7937183380126953	12.141325950622559	2.0611257553100586
TimeFilter	8	2022	48	0.8777680993080139	0.1778898388147354	0.23915036022663116	0.8777680993080139	3.2645342350006104	1.0244859457015991
CycleNet	4	2026	96	0.7349799871444702	0.35107019543647766	0.33991506695747375	0.7349799871444702	15.368753433227539	2.249016761779785
PatchTST	4	2030	96	0.7493987083435059	0.33196982741355896	0.34097567200660706	0.7493987083435059	14.53259563446045	2.2560343742370605
PatchMLP	4	2025	48	0.7764968872070312	0.2970987558364868	0.2989881634712219	0.7764968872070312	13.006052017211914	1.978227972984314
iTransformer	4	2029	672	0.7830695509910583	0.29452750086784363	0.3236943185329437	0.7830696702003479	12.893484115600586	2.141693592071533
Transformer	7	2022	672	0.7674633860588074	0.3947528600692749	0.37263941764831543	0.7674632668495178	5.895936012268066	1.4401326179504395
PatchTST	4	2030	384	0.789638102054596	0.28283166885375977	0.3460066020488739	0.789638102054596	12.38148021697998	2.2893216609954834
TimeFilter	8	2022	96	0.8676573634147644	0.1922372281551361	0.25631749629974365	0.8676573634147644	3.527829885482788	1.0980275869369507
iTransformer	7	2029	16	0.8737592101097107	0.21953904628753662	0.26288896799087524	0.8737592101097107	3.278982639312744	1.0159821510314941
TimeMixer	8	2023	384	0.8363353610038757	0.23798251152038574	0.340564489364624	0.836335301399231	4.367321014404297	1.4589297771453857
Transformer	8	2022	16	0.8967779874801636	0.1511644721031189	0.20373199880123138	0.8967779874801636	2.774085283279419	0.8727588653564453
iTransformer	7	2029	48	0.8248406648635864	0.30168473720550537	0.31751033663749695	0.8248406648635864	4.5058913230896	1.2270761728286743
TimeFilter	8	2022	384	0.8606566190719604	0.20261728763580322	0.2808224856853485	0.8606566190719604	3.718317985534668	1.2030037641525269
CycleNet	4	2026	384	0.7990142107009888	0.27022549510002136	0.3236071765422821	0.799014151096344	11.82962417602539	2.141117572784424
PatchTST	4	2030	672	0.7853532433509827	0.2914269268512726	0.35195767879486084	0.7853531837463379	12.757758140563965	2.328695774078369
Transformer	8	2022	48	0.8678187131881714	0.19236961007118225	0.25706836581230164	0.8678187131881714	3.530258893966675	1.101244330406189
PaiFilter	4	2026	672	0.8076154589653015	0.2612013816833496	0.28952401876449585	0.8076154589653015	11.434578895568848	1.9156094789505005
iTransformer	7	2029	96	0.8211078643798828	0.30678507685661316	0.3352719247341156	0.8211078643798828	4.582068920135498	1.2957191467285156
PatchMLP	4	2025	96	0.7783759832382202	0.29358381032943726	0.3112117052078247	0.778376042842865	12.852174758911133	2.059103488922119
PatchTST	7	2030	16	0.8751564025878906	0.21710924804210663	0.2708739936351776	0.8751564025878906	3.242691993713379	1.0468417406082153
TimeFilter	8	2022	672	0.8595927953720093	0.20256716012954712	0.28789880871772766	0.859592854976654	3.717397689819336	1.2333177328109741
TimesNet	8	2021	672	0.7693514823913574	0.33273836970329285	0.40140122175216675	0.769351601600647	6.106226444244385	1.7195461988449097
Transformer	8	2022	96	0.8599209189414978	0.2034750133752823	0.25315240025520325	0.859920859336853	3.7340593338012695	1.084469199180603
PatchTST	7	2030	48	0.8264514803886414	0.29891034960746765	0.3225398063659668	0.8264514803886414	4.46445369720459	1.2465134859085083
iTransformer	7	2029	384	0.8139626383781433	0.3175985813140869	0.34344717860221863	0.8139626383781433	4.743577003479004	1.3273141384124756
PatchTST	7	2030	96	0.8186330199241638	0.31102922558784485	0.3325047492980957	0.8186330199241638	4.645458221435547	1.2850247621536255
PaiFilter	7	2026	16	0.8387772440910339	0.2803744375705719	0.29877158999443054	0.8387771844863892	4.187606334686279	1.154657006263733
Transformer	8	2022	384	0.8296377658843994	0.2477213591337204	0.2853147089481354	0.8296377658843994	4.5460429191589355	1.22224760055542
TimeFilter	0	2023	16	0.917029082775116	0.13701732456684113	0.2013549506664276	0.917029082775116	0.19794276356697083	0.24201619625091553
TimesNet	0	2022	16	0.9003005027770996	0.16274185478687286	0.24326752126216888	0.9003005027770996	0.23510584235191345	0.2923925220966339
iTransformer	7	2029	672	0.8027252554893494	0.33489254117012024	0.3436191976070404	0.8027252554893494	5.00187349319458	1.3279786109924316
CycleNet	4	2026	672	0.8045073747634888	0.2654213011264801	0.31703752279281616	0.804507315158844	11.619314193725586	2.097649335861206
PatchTST	7	2030	384	0.7568267583847046	0.4151395857334137	0.41545918583869934	0.7568267583847046	6.20042610168457	1.6056170463562012
iTransformer	8	2029	16	0.853950560092926	0.21388347446918488	0.25250378251075745	0.853950560092926	3.925069570541382	1.0816903114318848
TimeMixer	8	2023	672	0.8132914900779724	0.2693496346473694	0.36870619654655457	0.8132915496826172	4.942953109741211	1.5794857740402222
TimeFilter	0	2023	48	0.901373028755188	0.16287530958652496	0.2362421154975891	0.901373028755188	0.23529861867427826	0.2839483618736267
PaiFilter	7	2026	48	0.793142557144165	0.35627973079681396	0.3291597366333008	0.793142557144165	5.321309566497803	1.2720978260040283
TimesNet	0	2022	48	0.8568022847175598	0.23386284708976746	0.2940044701099396	0.8568022847175598	0.3378511369228363	0.353375107049942
CycleNet	7	2026	16	0.8673286437988281	0.23072220385074615	0.25807124376296997	0.8673285841941833	3.446011543273926	0.9973631501197815
iTransformer	8	2029	48	0.8362700939178467	0.23828384280204773	0.2838498055934906	0.8362700939178467	4.3728508949279785	1.2159724235534668
Transformer	8	2022	672	0.7595053911209106	0.34696444869041443	0.352822482585907	0.7595055103302002	6.367295742034912	1.511441707611084
PatchTST	7	2030	672	0.7631113529205322	0.4021407663822174	0.3741759955883026	0.7631114721298218	6.006275653839111	1.4460713863372803
TimeMixer	0	2024	16	0.9136393070220947	0.14096859097480774	0.23161575198173523	0.9136393070220947	0.20365098118782043	0.27838781476020813
Transformer	0	2023	16	0.9134371876716614	0.1429489105939865	0.21991011500358582	0.9134371876716614	0.20651188492774963	0.2643183171749115
PatchTST	8	2030	16	0.8810204267501831	0.17424070835113525	0.22860167920589447	0.8810204863548279	3.1975674629211426	0.9792971014976501
PatchMLP	4	2025	384	0.8233112096786499	0.23755808174610138	0.30482974648475647	0.8233113288879395	10.399541854858398	2.0168776512145996
Transformer	0	2023	48	0.8512011170387268	0.24573059380054474	0.32507291436195374	0.8512011170387268	0.3549959361553192	0.39071744680404663
TimesNet	0	2022	96	0.8527613282203674	0.2393626719713211	0.3142358958721161	0.8527613282203674	0.34579646587371826	0.37769201397895813
iTransformer	8	2029	96	0.7956472635269165	0.29683709144592285	0.3214784860610962	0.7956473231315613	5.447386264801025	1.37716805934906
PaiFilter	7	2026	96	0.7850329875946045	0.3686504364013672	0.33458492159843445	0.7850329875946045	5.506074905395508	1.2930641174316406
TimeFilter	0	2023	96	0.8938626050949097	0.17428641021251678	0.25590312480926514	0.8938626646995544	0.25178366899490356	0.3075796961784363
TimeMixer	0	2024	48	0.9106115698814392	0.14598436653614044	0.23961594700813293	0.910611629486084	0.2108970433473587	0.28800350427627563
PatchTST	8	2030	48	0.8484814763069153	0.2205120325088501	0.27304667234420776	0.8484814763069153	4.046712875366211	1.169693112373352
CycleNet	7	2026	48	0.8137367963790894	0.32080936431884766	0.31190812587738037	0.8137367963790894	4.791532039642334	1.2054256200790405
Transformer	0	2023	96	0.8884194493293762	0.18322454392910004	0.25460708141326904	0.8884194493293762	0.26469630002975464	0.30602192878723145
TimeFilter	0	2023	384	0.8584001660346985	0.23407116532325745	0.3198431730270386	0.8584001064300537	0.3381521701812744	0.38443174958229065
PatchTST	8	2030	96	0.8498548269271851	0.2180967777967453	0.28724661469459534	0.8498547673225403	4.002389430999756	1.2305235862731934
iTransformer	8	2029	384	0.8364421129226685	0.23782730102539062	0.29462289810180664	0.8364420533180237	4.36447286605835	1.2621232271194458
TimeMixer	0	2024	96	0.81034255027771	0.30832186341285706	0.42326873540878296	0.81034255027771	0.4454188048839569	0.5087428689002991
TimeFilter	0	2023	672	0.8022294640541077	0.3258516192436218	0.3348255753517151	0.8022295236587524	0.47074317932128906	0.4024396240711212
iTransformer	8	2029	672	0.8282837271690369	0.24773716926574707	0.2862964868545532	0.8282837271690369	4.546333312988281	1.226453185081482
CycleNet	7	2026	96	0.795287013053894	0.35106566548347473	0.3304990530014038	0.795287013053894	5.243432998657227	1.2772736549377441
PatchTST	8	2030	384	0.8138212561607361	0.270719975233078	0.34220489859580994	0.8138211965560913	4.968101501464844	1.465958595275879
iTransformer	0	2030	16	0.889711856842041	0.18212877213954926	0.24616864323616028	0.889711856842041	0.26311323046684265	0.29587942361831665
TimesNet	0	2022	384	0.8477100133895874	0.2508067190647125	0.3240715563297272	0.8477100729942322	0.3623290956020355	0.38951393961906433
TimeFilter	4	2023	16	0.8618839979171753	0.184970423579216	0.22653011977672577	0.8618839979171753	8.097426414489746	1.498815894126892
PaiFilter	7	2026	384	0.7706936001777649	0.3914664685726166	0.3471907377243042	0.7706936001777649	5.84684944152832	1.3417811393737793
PatchMLP	4	2025	672	0.790283	0.28473344445228577	0.32823213934898376	0.7902832627296448	12.464735984802246	2.171717405319214
PatchTST	8	2030	672	0.7747991681098938	0.32489997148513794	0.36149659752845764	0.7747992277145386	5.962381839752197	1.548600435256958
iTransformer	0	2030	48	0.822910487651825	0.292450487613678	0.3116752505302429	0.822910487651825	0.42249009013175964	0.3746143579483032
TimeMixer	0	2024	384	0.7620943188667297	0.3918074071407318	0.43223392963409424	0.7620943784713745	0.5660264492034912	0.5195184946060181
Transformer	0	2023	384	0.8140077590942383	0.30745387077331543	0.3171025514602661	0.8140076994895935	0.44416478276252747	0.3811376094818115
TimeFilter	4	2023	48	0.8024255037307739	0.2626323103904724	0.2845751643180847	0.8024255037307739	11.49721908569336	1.8828657865524292
PatchMLP	7	2025	16	0.8721153736114502	0.22239775955677032	0.2668529748916626	0.8721153736114502	3.3216800689697266	1.0313016176223755
iTransformer	0	2030	96	0.808664858341217	0.314188152551651	0.33559542894363403	0.8086649179458618	0.4538935124874115	0.4033649265766144
CycleNet	7	2026	384	0.7917017340660095	0.35560184717178345	0.3557237684726715	0.7917018532752991	5.311182022094727	1.3747587203979492
Transformer	0	2023	672	0.7810242772102356	0.36078983545303345	0.373668909072876	0.7810242772102356	0.5212169289588928	0.4491269886493683
iTransformer	0	2030	384	0.7806906700134277	0.36252856254577637	0.3702908158302307	0.780690610408783	0.5237287282943726	0.4450666308403015
PaiFilter	7	2026	672	0.7888595461845398	0.35843080282211304	0.3214096128940582	0.7888596057891846	5.35343599319458	1.2421456575393677
Transformer	4	2023	16	0.8757003545761108	0.16646699607372284	0.23557333648204803	0.8757003545761108	7.287403583526611	1.5586495399475098
TimesNet	0	2022	672	0.8296983242034912	0.28059327602386475	0.34154748916625977	0.8296983242034912	0.40536049008369446	0.410518616437912
iTransformer	0	2030	672	0.7894854545593262	0.3468489944934845	0.34833720326423645	0.789485514163971	0.5010771155357361	0.41867971420288086
TimeFilter	4	2023	96	0.7785956263542175	0.2932928800582886	0.2968425154685974	0.7785955667495728	12.83944320678711	1.9640315771102905
PatchMLP	7	2025	48	0.8437764644622803	0.26907074451446533	0.30518481135368347	0.8437764644622803	4.0187764167785645	1.1794419288635254
Transformer	4	2023	48	0.8540432453155518	0.19401775300502777	0.24932757019996643	0.8540432453155518	8.493488311767578	1.6496530771255493
iTransformer	4	2030	16	0.8204083442687988	0.24051633477210999	0.28245440125465393	0.820408284664154	10.52904987335205	1.8688337802886963
TimeFilter	4	2023	384	0.8443124294281006	0.2093220055103302	0.27923348546028137	0.844312310218811	9.163464546203613	1.8475227355957031
Transformer	4	2023	96	0.8518467545509338	0.1962575763463974	0.2516334652900696	0.8518467545509338	8.59154224395752	1.664910078048706
PaiFilter	8	2026	16	0.8504644632339478	0.21898868680000305	0.2695119082927704	0.8504645228385925	4.018756866455078	1.1545506715774536
TimeMixer	0	2024	672	0.760603666305542	0.3944352865219116	0.3797905445098877	0.760603666305542	0.5698230266571045	0.45648449659347534
CycleNet	7	2026	672	0.7924964427947998	0.35225680470466614	0.3546886146068573	0.7924964427947998	5.261224746704102	1.3707585334777832
iTransformer	4	2030	48	0.7606534361839294	0.31815916299819946	0.3154545724391937	0.7606534361839294	13.928010940551758	2.0871763229370117
TimesNet	4	2022	16	0.830256462097168	0.22732733190059662	0.26264050602912903	0.830256462097168	9.951676368713379	1.7377368211746216
TimeFilter	4	2023	672	0.8077025413513184	0.26108312606811523	0.3296052813529968	0.8077024221420288	11.429408073425293	2.180802583694458
CycleNet	8	2026	16	0.8759173154830933	0.18171405792236328	0.22946064174175262	0.8759173154830933	3.334714412689209	0.9829766750335693
iTransformer	4	2030	96	0.7433710098266602	0.3399546444416046	0.33244913816452026	0.7433710098266602	14.882148742675781	2.1996192932128906
PatchMLP	7	2025	96	0.8311526775360107	0.2895590364933014	0.3232107162475586	0.8311527371406555	4.324783802032471	1.2491064071655273
Transformer	4	2023	384	0.8116616010665894	0.2532210052013397	0.2906167507171631	0.8116616010665894	11.085223197937012	1.9228391647338867
PaiFilter	8	2026	48	0.8257668614387512	0.253569632768631	0.2854739725589752	0.825766921043396	4.653367042541504	1.2229299545288086
TimeFilter	7	2023	16	0.8917153477668762	0.18831245601177216	0.24093309044837952	0.8917153477668762	2.812589645385742	0.9311296939849854
TimesNet	4	2022	48	0.7549330592155457	0.32576319575309753	0.3102157413959503	0.7549329996109009	14.260893821716309	2.05251407623291
iTransformer	4	2030	384	0.8068301677703857	0.25971686840057373	0.32310953736305237	0.8068302273750305	11.369586944580078	2.1378238201141357
TimeFilter	7	2023	48	0.8444315195083618	0.26794248819351196	0.30849140882492065	0.8444315195083618	4.001924514770508	1.1922210454940796
PaiFilter	8	2026	96	0.8199318647384644	0.26156195998191833	0.2958309054374695	0.8199318647384644	4.800037860870361	1.2672971487045288
CycleNet	8	2026	48	0.8423471450805664	0.22943957149982452	0.26852551102638245	0.8423472046852112	4.210545063018799	1.1503251791000366
TimeMixer	4	2024	16	0.8710545897483826	0.172688826918602	0.23421703279018402	0.8710545897483826	7.559774875640869	1.5496759414672852
iTransformer	4	2030	672	0.7970415353775024	0.2755576968193054	0.326162725687027	0.7970415353775024	12.063051223754883	2.158026933670044
Transformer	4	2023	672	0.7762249708175659	0.3038203716278076	0.32005512714385986	0.7762249708175659	13.30030345916748	2.11761474609375
TimeFilter	7	2023	96	0.8446792364120483	0.26636216044425964	0.3109216094017029	0.8446792364120483	3.9783215522766113	1.2016127109527588
TimeMixer	4	2024	48	0.7701665759086609	0.30551350116729736	0.40320223569869995	0.7701666355133057	13.374422073364258	2.667750597000122
Transformer	7	2023	16	0.8933337330818176	0.1854979693889618	0.2568713128566742	0.8933337330818176	2.7705535888671875	0.9927257299423218
iTransformer	7	2030	16	0.8723697066307068	0.22195552289485931	0.2698298990726471	0.872369647026062	3.3150744438171387	1.042806625366211
TimesNet	4	2022	96	0.7736111879348755	0.29989564418792725	0.3058256208896637	0.7736111879348755	13.128494262695312	2.0234673023223877
PatchMLP	7	2025	384	0.8294370174407959	0.2911810874938965	0.3053455650806427	0.8294370770454407	4.349009990692139	1.1800626516342163
TimeFilter	7	2023	384	0.8352670073509216	0.28122830390930176	0.31204673647880554	0.8352669477462769	4.20035982131958	1.2059611082077026
CycleNet	8	2026	96	0.8287663459777832	0.24872922897338867	0.2852998971939087	0.8287663459777832	4.564538955688477	1.222184419631958
Transformer	7	2023	48	0.8839039206504822	0.199957475066185	0.25828221440315247	0.8839038610458374	2.9865176677703857	0.9981784224510193
iTransformer	7	2030	48	0.8235695958137512	0.3038739264011383	0.32338669896125793	0.8235695362091064	4.5385894775390625	1.249786615371704
Transformer	7	2023	96	0.8775997757911682	0.2099061757326126	0.26368433237075806	0.8775997757911682	3.1351089477539062	1.019055962562561
TimeFilter	7	2023	672	0.8226146101951599	0.30112844705581665	0.3202740252017975	0.8226145505905151	4.497583389282227	1.237756609916687
TimeMixer	4	2024	96	0.8502030372619629	0.19843505322933197	0.26401352882385254	0.8502030372619629	8.68686294555664	1.746821641921997
iTransformer	7	2030	96	0.8188329935073853	0.31068629026412964	0.33391043543815613	0.8188329935073853	4.640336036682129	1.2904574871063232
PaiFilter	8	2026	384	0.8085293173789978	0.27841484546661377	0.29805782437324524	0.8085293173789978	5.109312534332275	1.276837944984436
TimeFilter	8	2023	16	0.9053676724433899	0.1385851502418518	0.2001209259033203	0.9053677320480347	2.543236494064331	0.8572894930839539
Transformer	7	2023	384	0.7884981632232666	0.3610709309577942	0.35574886202812195	0.7884982228279114	5.3928680419921875	1.374855637550354
iTransformer	7	2030	384	0.8076968193054199	0.32829543948173523	0.3401413559913635	0.8076968789100647	4.903340816497803	1.3145376443862915
TimesNet	4	2022	384	0.8253046870231628	0.23487792909145355	0.28514671325683594	0.8253047466278076	10.28221321105957	1.88664710521698
PatchMLP	7	2025	672	0.796560525894165	0.3453576862812042	0.3388529419898987	0.7965605854988098	5.158178806304932	1.3095592260360718
TimeFilter	8	2023	48	0.8612693548202515	0.20190118253231049	0.2517133951187134	0.8612693548202515	3.7051773071289062	1.078304409980774
CycleNet	8	2026	384	0.8241907954216003	0.25564175844192505	0.3117936849594116	0.8241907954216003	4.69139289855957	1.335680365562439
iTransformer	7	2030	672	0.8026108741760254	0.3350866138935089	0.3336266875267029	0.8026108741760254	5.00477409362793	1.2893602848052979
PatchMLP	8	2025	16	0.8700869083404541	0.190252423286438	0.23948439955711365	0.8700869083404541	3.491405725479126	1.0259171724319458
PaiFilter	8	2026	672	0.8314859867095947	0.24311718344688416	0.2696146070957184	0.8314860463142395	4.461549758911133	1.1549906730651855
TimeFilter	8	2023	96	0.8163743019104004	0.26672956347465515	0.2989749312400818	0.8163743615150452	4.894869804382324	1.2807658910751343
iTransformer	8	2030	16	0.8663529753684998	0.1957206279039383	0.2502235472202301	0.8663529753684998	3.5917553901672363	1.071921944618225
PaiFilter	0	2027	16	0.8499633073806763	0.24776913225650787	0.3049347400665283	0.8499633073806763	0.3579408824443817	0.3665126860141754
PatchMLP	8	2025	48	0.8481055498123169	0.22105908393859863	0.2803269922733307	0.8481056094169617	4.0567522048950195	1.2008808851242065
TimeFilter	8	2023	384	0.8710692524909973	0.18747644126415253	0.28178730607032776	0.8710692524909973	3.4404616355895996	1.2071369886398315
CycleNet	8	2026	672	0.8209609389305115	0.25830182433128357	0.318960964679718	0.8209609389305115	4.740210056304932	1.36638343334198
PaiFilter	0	2027	48	0.8297587633132935	0.2811410427093506	0.3207515776157379	0.8297588229179382	0.40615183115005493	0.3855235278606415
iTransformer	8	2030	48	0.8192110657691956	0.26311057806015015	0.2985709011554718	0.8192111253738403	4.828456878662109	1.279035210609436
PaiFilter	0	2027	96	0.8246849179267883	0.28788188099861145	0.321116179227829	0.8246849775314331	0.4158899188041687	0.3859616816043854
PaiFilter	0	2027	384	0.7625799775123596	0.3924664258956909	0.3796722888946533	0.7625798583030701	0.5669786930084229	0.4563426077365875
CycleNet	0	2027	16	0.888073742389679	0.18483386933803558	0.24099309742450714	0.888073742389679	0.26702120900154114	0.289658784866333
TimeFilter	8	2023	672	0.855243444442749	0.20884203910827637	0.2914019823074341	0.855243444442749	3.8325514793395996	1.2483243942260742
iTransformer	8	2030	96	0.7960646152496338	0.29623088240623474	0.3254646360874176	0.7960646152496338	5.436262130737305	1.3942444324493408
TimesNet	4	2022	672	0.7710528373718262	0.30985474586486816	0.3314446806907654	0.771052896976471	13.564472198486328	2.1929750442504883
TimeFilter	0	2024	16	0.919190526008606	0.13344800472259521	0.20434817671775818	0.919190526008606	0.192786306142807	0.24561382830142975
PaiFilter	0	2027	672	0.8007163405418396	0.3283447027206421	0.32135099172592163	0.8007164001464844	0.4743448495864868	0.38624414801597595
iTransformer	8	2030	384	0.838903546333313	0.23424814641475677	0.29049205780029297	0.8389034867286682	4.298790454864502	1.2444270849227905
CycleNet	0	2027	48	0.8481948375701904	0.25069528818130493	0.28142374753952026	0.8481948375701904	0.36216816306114197	0.338253915309906
PatchMLP	8	2025	96	0.8527758121490479	0.21385376155376434	0.2781390845775604	0.8527757525444031	3.924525260925293	1.1915082931518555
Transformer	7	2023	672	0.7205225229263306	0.4744393825531006	0.393175333738327	0.7205225229263306	7.086112022399902	1.519497275352478
iTransformer	8	2030	672	0.8288955092430115	0.24685454368591309	0.2859937250614166	0.8288954496383667	4.530137538909912	1.225156307220459
PaiFilter	4	2027	16	0.7895246148109436	0.2818770408630371	0.30797189474105835	0.7895245552062988	12.339692115783691	2.037667751312256
Transformer	8	2023	16	0.9029133915901184	0.14217941462993622	0.19783365726470947	0.9029133915901184	2.609196662902832	0.8474913835525513
TimesNet	7	2022	16	0.8718918561935425	0.22278648614883423	0.2672319710254669	0.8718918561935425	3.3274855613708496	1.032766342163086
CycleNet	0	2027	96	0.8323959112167358	0.27521979808807373	0.30057382583618164	0.8323959112167358	0.3975977599620819	0.36127111315727234
TimeFilter	0	2024	48	0.9110291004180908	0.14692896604537964	0.22141744196414948	0.9110291004180908	0.21226169168949127	0.2661300599575043
Transformer	8	2023	48	0.8850639462471008	0.16727180778980255	0.23196738958358765	0.8850640058517456	3.0696778297424316	0.993715226650238
PaiFilter	4	2027	48	0.7357579469680786	0.35125237703323364	0.3371331989765167	0.7357579469680786	15.376725196838379	2.2306108474731445
Transformer	8	2023	96	0.8753865361213684	0.18101003766059875	0.2392486035823822	0.8753865361213684	3.3217945098876953	1.0249069929122925
TimeFilter	0	2024	96	0.8893701434135437	0.18166334927082062	0.24664568901062012	0.8893702030181885	0.26244083046913147	0.2964528501033783
CycleNet	0	2027	384	0.7974115610122681	0.33488816022872925	0.35802966356277466	0.7974114418029785	0.48379796743392944	0.43032941222190857
TimesNet	7	2022	48	0.8252362012863159	0.30100345611572266	0.32235774397850037	0.8252362012863159	4.495716094970703	1.2458099126815796
TimeFilter	0	2024	384	0.8486723899841309	0.2501515746116638	0.3232392966747284	0.8486723899841309	0.36138272285461426	0.3885136544704437
PatchMLP	8	2025	384	0.8623512387275696	0.2001531422138214	0.2695930302143097	0.8623512387275696	3.673097848892212	1.1548986434936523
PaiFilter	4	2027	96	0.7223276495933533	0.36783066391944885	0.34355297684669495	0.722327709197998	16.102468490600586	2.2730867862701416
TimeFilter	0	2024	672	0.7373605966567993	0.43273115158081055	0.4125511646270752	0.7373608946800232	0.6251466870307922	0.4958607256412506
TimeMixer	4	2024	384	0.8364226222038269	0.21992981433868408	0.2603066563606262	0.8364226222038269	9.627838134765625	1.7222954034805298
TimeFilter	4	2024	16	0.8696502447128296	0.17456960678100586	0.23023787140846252	0.8696501851081848	7.6421098709106445	1.5233479738235474
CycleNet	0	2027	672	0.8056560158729553	0.3202059268951416	0.3426833152770996	0.8056560754776001	0.4625871479511261	0.41188421845436096
TimeFilter	4	2024	48	0.8381390571594238	0.21515893936157227	0.2669796645641327	0.8381390571594238	9.418984413146973	1.766446590423584
PaiFilter	4	2027	384	0.794021725654602	0.276937872171402	0.31088587641716003	0.794021725654602	12.123468399047852	2.0569489002227783
TimesNet	7	2022	96	0.8223458528518677	0.30466195940971375	0.31725573539733887	0.8223459124565125	4.550358295440674	1.2260924577713013
PatchMLP	8	2025	672	0.8275119662284851	0.24885058403015137	0.2957034409046173	0.8275119662284851	4.566766738891602	1.2667512893676758
TimeFilter	4	2024	96	0.833748459815979	0.220232293009758	0.27441614866256714	0.8337484002113342	9.641080856323242	1.8156496286392212
CycleNet	4	2027	16	0.8217568397521973	0.23871034383773804	0.26741746068000793	0.8217567801475525	10.449991226196289	1.7693432569503784
Transformer	8	2023	384	0.852233350276947	0.21486546099185944	0.24890585243701935	0.852233350276947	3.943089485168457	1.066277265548706
PatchMLP	0	2026	16	0.8701064586639404	0.21450485289096832	0.26939043402671814	0.8701064586639404	0.30988556146621704	0.323790580034256
TimeFilter	4	2024	384	0.8165541887283325	0.24664297699928284	0.3107828199863434	0.8165541887283325	10.797255516052246	2.0562660694122314
CycleNet	4	2027	48	0.7526112794876099	0.3288494944572449	0.32424065470695496	0.7526112794876099	14.396000862121582	2.14530873298645
PaiFilter	4	2027	672	0.8074397444725037	0.2614399790763855	0.2895762026309967	0.8074397444725037	11.445022583007812	1.9159544706344604
TimeFilter	4	2024	672	0.8164816498756409	0.24916373193264008	0.32482069730758667	0.8164815902709961	10.907611846923828	2.149146556854248
PatchMLP	0	2026	48	0.8286466598510742	0.2829776704311371	0.30158671736717224	0.8286466598510742	0.4088050425052643	0.36248862743377686
Transformer	8	2023	672	0.7707134485244751	0.33079448342323303	0.3419263958930969	0.7707134485244751	6.070554733276367	1.4647639989852905
Transformer	0	2024	16	0.9244880676269531	0.12469962984323502	0.2177751660346985	0.9244880676269531	0.1801479607820511	0.26175227761268616
PaiFilter	7	2027	16	0.8408084511756897	0.2768420875072479	0.2977167069911957	0.8408084511756897	4.134847164154053	1.1505801677703857
CycleNet	4	2027	96	0.7347697019577026	0.3513486981391907	0.34000247716903687	0.7347698211669922	15.380942344665527	2.2495949268341064
TimeFilter	7	2024	16	0.8882843852043152	0.19427905976772308	0.2461152821779251	0.8882843852043152	2.901705741882324	0.9511570930480957
TimeMixer	4	2024	672	0.7975708246231079	0.2739655673503876	0.3539693355560303	0.7975708246231079	11.99335765838623	2.3420045375823975
Transformer	0	2024	48	0.906746506690979	0.154001384973526	0.2404809594154358	0.906746506690979	0.22247883677482605	0.2890431880950928
PatchMLP	0	2026	96	0.845731258392334	0.2533220946788788	0.29176509380340576	0.845731258392334	0.36596307158470154	0.3506835401058197
TimesNet	7	2022	384	0.8409634232521057	0.2715034484863281	0.3211216628551483	0.8409634232521057	4.055111408233643	1.2410327196121216
Transformer	0	2024	96	0.8763329982757568	0.2030715048313141	0.2650422751903534	0.8763329982757568	0.29336825013160706	0.31856444478034973
TimeFilter	7	2024	48	0.8580065965652466	0.24456161260604858	0.29061028361320496	0.8580065369606018	3.652714490890503	1.1231160163879395
TimeMixer	7	2024	16	0.898082971572876	0.17723886668682098	0.2514750063419342	0.898082971572876	2.6471972465515137	0.9718707799911499
PaiFilter	7	2027	48	0.7939019799232483	0.35497182607650757	0.329595685005188	0.7939019203186035	5.301774978637695	1.2737823724746704
Transformer	0	2024	384	0.7476198673248291	0.41719624400138855	0.3995732069015503	0.7476197481155396	0.6027045845985413	0.4802621901035309
PaiFilter	7	2027	96	0.7856659293174744	0.36756500601768494	0.3472144901752472	0.7856659889221191	5.489863395690918	1.3418735265731812
TimeFilter	7	2024	96	0.8105615377426147	0.3248710632324219	0.3136429488658905	0.8105616569519043	4.8521952629089355	1.2121299505233765
PatchMLP	0	2026	384	0.8616167306900024	0.22875407338142395	0.29524970054626465	0.8616166710853577	0.3304707109928131	0.35487180948257446
CycleNet	4	2027	384	0.7985772490501404	0.2708129584789276	0.3254197835922241	0.7985773086547852	11.855334281921387	2.1531107425689697
PatchMLP	0	2026	672	0.7991600632667542	0.3309088349342346	0.3693523108959198	0.7991601228713989	0.47804906964302063	0.4439384937286377
TimeFilter	7	2024	384	0.8298773765563965	0.29042935371398926	0.34589871764183044	0.8298773765563965	4.3377838134765625	1.3367880582809448
Transformer	0	2024	672	0.6611873507499695	0.5582360625267029	0.44400733709335327	0.6611874103546143	0.8064587116241455	0.533669114112854
PatchMLP	4	2026	16	0.8351713418960571	0.22074513137340546	0.2586696743965149	0.8351712822914124	9.663529396057129	1.711464524269104
Transformer	4	2024	16	0.8671959042549133	0.17785656452178955	0.228495791554451	0.8671958446502686	7.7860026359558105	1.5118216276168823
TimeFilter	7	2024	672	0.7997263073921204	0.3399834632873535	0.3340887129306793	0.7997263073921204	5.077911853790283	1.2911462783813477
TimesNet	7	2022	672	0.827337920665741	0.29279524087905884	0.3574313819408417	0.8273379802703857	4.373116970062256	1.3813588619232178
Transformer	4	2024	48	0.8549141883850098	0.19286003708839417	0.23749053478240967	0.8549141883850098	8.442808151245117	1.5713346004486084
PaiFilter	7	2027	384	0.7727338671684265	0.38798338174819946	0.34530362486839294	0.7727338671684265	5.794827461242676	1.3344885110855103
TimeFilter	8	2024	16	0.9014148712158203	0.14437390863895416	0.21728357672691345	0.9014148712158203	2.6494688987731934	0.9308119416236877
TimeMixer	7	2024	48	0.8687237501144409	0.22610293328762054	0.2897520363330841	0.8687237501144409	3.3770203590393066	1.1197991371154785
CycleNet	4	2027	672	0.8057355880737305	0.2637537121772766	0.315108984708786	0.8057354688644409	11.546317100524902	2.084890127182007
Transformer	4	2024	96	0.8515958189964294	0.19658997654914856	0.2522588074207306	0.8515958189964294	8.606093406677246	1.669047236442566
TimesNet	8	2022	16	0.8826065063476562	0.17191800475120544	0.22480493783950806	0.8826065063476562	3.154942512512207	0.9630324840545654
TimeFilter	8	2024	48	0.8720032572746277	0.18627968430519104	0.24643120169639587	0.8720032572746277	3.418499708175659	1.0556762218475342
PatchMLP	4	2026	48	0.7962209582328796	0.270879864692688	0.29317671060562134	0.7962209582328796	11.858272552490234	1.9397767782211304
TimeMixer	7	2024	96	0.788771390914917	0.36223942041397095	0.4576110243797302	0.788771390914917	5.410322189331055	1.7685209512710571
CycleNet	7	2027	16	0.8682485818862915	0.22912238538265228	0.25700682401657104	0.8682485222816467	3.422117233276367	0.9932495951652527
TimeFilter	8	2024	96	0.861086905002594	0.20178131759166718	0.26750868558883667	0.861086905002594	3.702977180480957	1.1459691524505615
PaiFilter	7	2027	672	0.7887598872184753	0.35860002040863037	0.32062971591949463	0.7887599468231201	5.35596227645874	1.2391313314437866
TimeFilter	8	2024	384	0.8374560475349426	0.23635292053222656	0.3249518573284149	0.8374559879302979	4.337416172027588	1.3920477628707886
CycleNet	7	2027	48	0.8107720017433167	0.3259158432483673	0.3129129707813263	0.8107720017433167	4.867800235748291	1.2093091011047363
TimesNet	8	2022	48	0.8363446593284607	0.23817527294158936	0.2838130593299866	0.8363447189331055	4.370858192443848	1.2158149480819702
PaiFilter	8	2027	16	0.8476528525352478	0.22310617566108704	0.272106796503067	0.8476529121398926	4.0943193435668945	1.165666937828064
TimeFilter	8	2024	672	0.842945396900177	0.22658461332321167	0.307716429233551	0.842945396900177	4.158154010772705	1.3182141780853271
PatchMLP	4	2026	96	0.8024351000785828	0.26171284914016724	0.3015320897102356	0.8024351596832275	11.456965446472168	1.9950593709945679
TimeMixer	7	2024	384	0.8153904676437378	0.3151610493659973	0.38080382347106934	0.8153904676437378	4.7071709632873535	1.4716858863830566
CycleNet	7	2027	96	0.7949478030204773	0.35164737701416016	0.33175304532051086	0.7949478626251221	5.2521209716796875	1.282119870185852
Transformer	4	2024	384	0.7957708239555359	0.27458620071411133	0.3243524730205536	0.7957708239555359	12.020519256591797	2.1460485458374023
TimeFilter	0	2025	16	0.9198704957962036	0.13232509791851044	0.20862977206707	0.9198704957962036	0.19116410613059998	0.2507600486278534
PaiFilter	8	2027	48	0.8262362480163574	0.2528865933418274	0.28499194979667664	0.8262362480163574	4.640832424163818	1.2208651304244995
TimesNet	8	2022	96	0.8183243274688721	0.2638970911502838	0.2956660985946655	0.8183242678642273	4.842891216278076	1.2665915489196777
PatchMLP	4	2026	384	0.8393836617469788	0.21594874560832977	0.2852329611778259	0.8393836617469788	9.453556060791016	1.887217402458191
PaiFilter	8	2027	96	0.8193453550338745	0.262413889169693	0.29002198576927185	0.8193453550338745	4.815672397613525	1.242412805557251
TimeFilter	0	2025	48	0.9064422845840454	0.15450379252433777	0.2299184501171112	0.9064422845840454	0.22320468723773956	0.2763477861881256
PatchMLP	4	2026	672	0.7980397939682007	0.27420228719711304	0.33288419246673584	0.7980396747589111	12.003722190856934	2.2024967670440674
CycleNet	7	2027	384	0.7912822961807251	0.3563179671764374	0.35693928599357605	0.7912822365760803	5.321881294250488	1.3794564008712769
PatchMLP	7	2026	16	0.8707554936408997	0.2247627228498459	0.2652720808982849	0.8707554340362549	3.3570024967193604	1.025192141532898
Transformer	4	2024	672	0.7750000357627869	0.30548349022865295	0.33355507254600525	0.7750000953674316	13.373108863830566	2.2069358825683594
TimeFilter	0	2025	96	0.873045027256012	0.20847058296203613	0.2713328003883362	0.873045027256012	0.30116814374923706	0.3261251747608185
Transformer	7	2024	16	0.8989753723144531	0.17568692564964294	0.23395974934101105	0.8989753127098083	2.6240181922912598	0.9041798114776611
CycleNet	7	2027	672	0.7908496856689453	0.3550524413585663	0.3559613525867462	0.7908496260643005	5.302978992462158	1.3756768703460693
TimeFilter	0	2025	384	0.8802286386489868	0.19798770546913147	0.28782403469085693	0.880228579044342	0.28602391481399536	0.34594669938087463
PaiFilter	8	2027	384	0.8103030920028687	0.27583566308021545	0.29656752943992615	0.8103030323982239	5.061982154846191	1.2704530954360962
Transformer	7	2024	48	0.8777137994766235	0.21061894297599792	0.2632218897342682	0.8777137994766235	3.14575457572937	1.0172687768936157
PatchMLP	7	2026	48	0.8434000015258789	0.26971912384033203	0.31007325649261475	0.8434000015258789	4.0284600257873535	1.1983343362808228
TimesNet	8	2022	384	0.8580623865127563	0.20638956129550934	0.2904507517814636	0.8580623269081116	3.7875449657440186	1.244249701499939
Transformer	7	2024	96	0.8821423053741455	0.20211607217788696	0.2574812173843384	0.8821423053741455	3.0187578201293945	0.9950830340385437
CycleNet	8	2027	16	0.8764529824256897	0.18092957139015198	0.22762688994407654	0.8764530420303345	3.320317268371582	0.9751213192939758
TimeMixer	7	2024	672	0.7954063415527344	0.34694379568099976	0.4091034233570099	0.7954062819480896	5.18187141418457	1.5810551643371582
TimeFilter	0	2025	672	0.8102831840515137	0.3125821352005005	0.34590181708335876	0.8102831840515137	0.4515734016895294	0.4157524108886719
PaiFilter	8	2027	672	0.8309224843978882	0.24393020570278168	0.26919469237327576	0.8309224843978882	4.476470470428467	1.1531920433044434
PaiFilter	0	2028	16	0.8491429686546326	0.24912379682064056	0.31742924451828003	0.8491429090499878	0.3598979413509369	0.3815302550792694
PatchMLP	7	2026	96	0.8446192741394043	0.2664649486541748	0.3112907409667969	0.8446192741394043	3.9798567295074463	1.2030394077301025
Transformer	7	2024	384	0.8011178970336914	0.33952680230140686	0.3116934895515442	0.8011178374290466	5.071093559265137	1.2045960426330566
CycleNet	8	2027	48	0.8410441875457764	0.2313358634710312	0.267936646938324	0.8410441875457764	4.2453460693359375	1.147802710533142
PaiFilter	0	2028	48	0.830514132976532	0.2798936665058136	0.32043060660362244	0.830514132976532	0.40434980392456055	0.3851377069950104
TimeFilter	4	2025	16	0.856504499912262	0.19217491149902344	0.23057891428470612	0.8565044403076172	8.41281509399414	1.5256046056747437
TimeMixer	8	2024	16	0.9041528105735779	0.14036428928375244	0.2088138908147812	0.9041528105735779	2.5758864879608154	0.8945290446281433
PaiFilter	0	2028	96	0.8271485567092896	0.28383639454841614	0.3147173225879669	0.8271485567092896	0.41004568338394165	0.37827068567276
PatchMLP	7	2026	384	0.8391245007514954	0.27464285492897034	0.2988685369491577	0.8391245603561401	4.101999282836914	1.1550325155258179
TimeFilter	4	2025	48	0.8317885398864746	0.2236005663871765	0.26870182156562805	0.8317885398864746	9.788530349731445	1.7778406143188477
PaiFilter	0	2028	384	0.7615285515785217	0.3942044675350189	0.38228094577789307	0.761528491973877	0.5694894194602966	0.4594780206680298
CycleNet	8	2027	96	0.8285514116287231	0.24904149770736694	0.28590986132621765	0.8285514116287231	4.570269584655762	1.224797010421753
Transformer	7	2024	672	0.7709590196609497	0.388818621635437	0.38653650879859924	0.7709590792655945	5.807300567626953	1.4938392639160156
PaiFilter	0	2028	672	0.7958290576934814	0.33639705181121826	0.34014034271240234	0.795829176902771	0.4859775900840759	0.4088277220726013
TimeFilter	4	2025	96	0.814674437046051	0.24549947679042816	0.28179287910461426	0.814674437046051	10.747197151184082	1.8644567728042603
TimesNet	8	2022	672	0.8437353372573853	0.2254306972026825	0.3179440498352051	0.8437354564666748	4.13697624206543	1.362026572227478
TimeMixer	8	2024	48	0.8892301917076111	0.16120845079421997	0.23453381657600403	0.8892302513122559	2.958406686782837	1.0047096014022827
Transformer	8	2024	16	0.8922945261001587	0.15773022174835205	0.21154342591762543	0.8922945857048035	2.89457631111145	0.9062219262123108
PatchMLP	7	2026	672	0.8022211194038391	0.3357482850551605	0.3451823890209198	0.8022210597991943	5.014657974243164	1.3340200185775757
TimeFilter	4	2025	384	0.8404357433319092	0.2145342081785202	0.29269108176231384	0.8404357433319092	9.391633033752441	1.9365627765655518
Transformer	8	2024	48	0.8840287923812866	0.16877830028533936	0.221146821975708	0.8840288519859314	3.0973246097564697	0.9473615288734436
TimesNet	0	2023	16	0.8984769582748413	0.16571837663650513	0.24529120326042175	0.8984770178794861	0.23940585553646088	0.2948248088359833
PatchMLP	8	2026	16	0.873361349105835	0.18545717000961304	0.2367851436138153	0.873361349105835	3.4034054279327393	1.01435387134552
PaiFilter	4	2028	16	0.7815750241279602	0.29252341389656067	0.3185438811779022	0.7815750241279602	12.805755615234375	2.107616424560547
Transformer	8	2024	96	0.8784897923469543	0.17650239169597626	0.2370430827140808	0.8784897923469543	3.239072561264038	1.015458583831787
TimeFilter	4	2025	672	0.7743883728981018	0.3063139319419861	0.35640811920166016	0.7743884325027466	13.40946102142334	2.358142375946045
TimeMixer	8	2024	96	0.8843833208084106	0.167941614985466	0.2476709485054016	0.8843833208084106	3.08197021484375	1.0609872341156006
CycleNet	8	2027	384	0.8223544359207153	0.2583119571208954	0.31422609090805054	0.8223543167114258	4.740397930145264	1.3461002111434937
TimesNet	0	2023	48	0.8576183319091797	0.23253017663955688	0.29767483472824097	0.8576183319091797	0.3359258472919464	0.3577866852283478
PatchMLP	8	2026	48	0.849563479423523	0.21893727779388428	0.273807168006897	0.8495635390281677	4.017813205718994	1.172951102256775
PaiFilter	4	2028	48	0.7359470129013062	0.3510010540485382	0.33616963028907776	0.7359470129013062	15.365724563598633	2.2242355346679688
Transformer	8	2024	384	0.8326663970947266	0.24331752955913544	0.27501773834228516	0.8326663374900818	4.465226173400879	1.178136944770813
TimeFilter	7	2025	16	0.8933187127113342	0.1855241060256958	0.23742592334747314	0.8933187127113342	2.7709436416625977	0.9175755381584167
CycleNet	8	2027	672	0.8200246691703796	0.25965258479118347	0.3182852864265442	0.8200246691703796	4.764998435974121	1.3634889125823975
PaiFilter	4	2028	96	0.723645806312561	0.3660844564437866	0.3489089906215668	0.723645806312561	16.026029586791992	2.3085248470306396
CycleNet	0	2028	16	0.887946605682373	0.18504378199577332	0.24354660511016846	0.887946605682373	0.26732444763183594	0.29272788763046265
Transformer	8	2024	672	0.820252537727356	0.2593238651752472	0.28976255655288696	0.820252537727356	4.758965969085693	1.24130117893219
TimeMixer	8	2024	384	0.8440427780151367	0.22677525877952576	0.291218638420105	0.8440427184104919	4.1616530418396	1.2475394010543823
TimeFilter	7	2025	48	0.838182806968689	0.2787049412727356	0.28529831767082214	0.838182806968689	4.162670612335205	1.102587103843689
PatchMLP	8	2026	96	0.8540435433387756	0.21201229095458984	0.2809421420097351	0.8540434837341309	3.8907310962677	1.2035163640975952
TimesNet	0	2023	96	0.8556895852088928	0.23460225760936737	0.3128001391887665	0.855689525604248	0.33891937136650085	0.3759663999080658
Transformer	0	2025	16	0.9080499410629272	0.15184544026851654	0.2495741844177246	0.9080499410629272	0.21936428546905518	0.2999727129936218
CycleNet	0	2028	48	0.84661865234375	0.25329822301864624	0.2865917980670929	0.84661865234375	0.3659285604953766	0.34446558356285095
Transformer	0	2025	48	0.8873535394668579	0.18602745234966278	0.2591240704059601	0.8873535394668579	0.2687455117702484	0.31145110726356506
CycleNet	0	2028	96	0.8327085375785828	0.2747064530849457	0.30082181096076965	0.8327085375785828	0.3968561589717865	0.36156919598579407
PatchMLP	8	2026	384	0.8746327757835388	0.18229472637176514	0.25542008876800537	0.8746328353881836	3.3453691005706787	1.0941832065582275
TimeFilter	7	2025	96	0.7965697050094604	0.34886589646339417	0.32138538360595703	0.7965697646141052	5.210578441619873	1.2420518398284912
PaiFilter	4	2028	384	0.7931496500968933	0.2781103551387787	0.3152301609516144	0.7931495904922485	12.174799919128418	2.0856919288635254
TimesNet	0	2023	384	0.8430543541908264	0.2584741413593292	0.3427225947380066	0.8430542945861816	0.37340614199638367	0.4119313359260559
Transformer	0	2025	96	0.8487495183944702	0.24836580455303192	0.28432953357696533	0.8487495183944702	0.3588029444217682	0.34174644947052
TimeFilter	7	2025	384	0.8390594124794006	0.27475395798683167	0.3078494966030121	0.8390593528747559	4.103660583496094	1.1897401809692383
PaiFilter	4	2028	672	0.8057692646980286	0.2637079954147339	0.2937071919441223	0.8057692646980286	11.544307708740234	1.9432871341705322
CycleNet	0	2028	384	0.8008519411087036	0.3292011022567749	0.3549725115299225	0.8008518218994141	0.4755820333957672	0.4266549348831177
PatchMLP	8	2026	672	0.8324177265167236	0.24177299439907074	0.3026060163974762	0.8324177861213684	4.436881065368652	1.2963204383850098
TimeFilter	7	2025	672	0.8070240616798401	0.3275948166847229	0.3464983403682709	0.8070240616798401	4.892878532409668	1.339105248451233
Transformer	0	2025	384	0.813900351524353	0.30763140320777893	0.3261510133743286	0.813900351524353	0.4444211721420288	0.39201322197914124
TimeMixer	8	2024	672	0.8251966238021851	0.252174973487854	0.32593396306037903	0.8251967430114746	4.627773284912109	1.3962538242340088
PaiFilter	7	2028	16	0.8367505073547363	0.28389909863471985	0.3072536587715149	0.8367504477500916	4.240249156951904	1.1874374151229858
PatchMLP	0	2027	16	0.8916687369346619	0.1788971871137619	0.23945994675159454	0.8916686773300171	0.25844472646713257	0.28781598806381226
CycleNet	0	2028	672	0.8063458204269409	0.31906941533088684	0.3384387493133545	0.8063458204269409	0.4609453082084656	0.4067823886871338
TimeFilter	8	2025	16	0.9039962887763977	0.1405935436487198	0.20048998296260834	0.9039962887763977	2.5800936222076416	0.8588705658912659
PaiFilter	7	2028	48	0.794026792049408	0.35475680232048035	0.3308813273906708	0.794026792049408	5.298563003540039	1.2787507772445679
Transformer	0	2025	672	0.7748507261276245	0.370961457490921	0.3746799826622009	0.7748507857322693	0.5359113812446594	0.4503418803215027
Transformer	4	2025	16	0.865458071231842	0.18018393218517303	0.2387395054101944	0.8654580116271973	7.887887001037598	1.5795981884002686
PatchMLP	0	2027	48	0.8573939204216003	0.23550362884998322	0.2711116671562195	0.8573939204216003	0.34022149443626404	0.325859397649765
CycleNet	4	2028	16	0.8208122253417969	0.2399754375219345	0.270329087972641	0.8208121657371521	10.5054	1.7886078357696533
TimeFilter	8	2025	48	0.8598357439041138	0.20398765802383423	0.24911631643772125	0.8598357439041138	3.743466854095459	1.0671786069869995
PaiFilter	7	2028	96	0.7878116965293884	0.36388519406318665	0.3447263836860657	0.7878116965293884	5.434903144836426	1.3322577476501465
Transformer	4	2025	48	0.8404613733291626	0.21207191050052643	0.24363522231578827	0.8404613733291626	9.283843994140625	1.6119900941848755
TimesNet	0	2023	672	0.7774597406387329	0.36666280031204224	0.3740277588367462	0.7774598002433777	0.5297012329101562	0.4495582580566406
TimeMixer	0	2025	16	0.9129230380058289	0.14213776588439941	0.2252311259508133	0.9129230380058289	0.20534001290798187	0.2707138955593109
Transformer	4	2025	96	0.8648623824119568	0.1790158450603485	0.22898821532726288	0.8648624420166016	7.836750507354736	1.5150797367095947
TimeFilter	8	2025	96	0.8678741455078125	0.1919223517179489	0.26215407252311707	0.8678741455078125	3.5220508575439453	1.1230310201644897
PatchMLP	0	2027	96	0.8573930263519287	0.23417247831821442	0.2768728733062744	0.8573930859565735	0.33829841017723083	0.3327840566635132
TimesNet	4	2023	16	0.8421066403388977	0.21145707368850708	0.2521117329597473	0.8421065807342529	9.256927490234375	1.668074131011963
CycleNet	4	2028	48	0.7552233934402466	0.3253772258758545	0.32374024391174316	0.7552233934402466	14.243993759155273	2.141998052597046
PaiFilter	7	2028	384	0.7720187306404114	0.389204204082489	0.3508049547672272	0.7720187902450562	5.813060760498047	1.3557491302490234
TimeFilter	8	2025	384	0.8604235649108887	0.2029561996459961	0.27692997455596924	0.8604235053062439	3.724539041519165	1.1863285303115845
Transformer	4	2025	384	0.7646431922912598	0.31643733382225037	0.32073041796684265	0.7646431922912598	13.852630615234375	2.1220836639404297
TimeMixer	0	2025	48	0.8892807960510254	0.18082064390182495	0.2644665539264679	0.8892807960510254	0.2612234950065613	0.31787237524986267
TimeFilter	8	2025	672	0.8401830792427063	0.23056982457637787	0.31268200278282166	0.8401831388473511	4.231287479400635	1.3394850492477417
TimesNet	4	2023	48	0.757391095161438	0.3224957287311554	0.3122115433216095	0.757391095161438	14.117851257324219	2.0657196044921875
TimeFilter	0	2026	16	0.9151512384414673	0.14011843502521515	0.2090059220790863	0.9151512384414673	0.20242278277873993	0.2512121796607971
CycleNet	4	2028	96	0.7349861860275269	0.35106199979782104	0.34043681621551514	0.7349861860275269	15.368391990661621	2.252469062805176
PatchMLP	0	2027	384	0.8524551391601562	0.24389858543872833	0.31710097193717957	0.8524550199508667	0.3523494005203247	0.3811357617378235
PaiFilter	7	2028	672	0.7871589064598083	0.36131784319877625	0.3238222897052765	0.7871589064598083	5.396556377410889	1.2514697313308716
Transformer	4	2025	672	0.7458506226539612	0.3450597822666168	0.36453649401664734	0.745850682258606	15.105633735656738	2.411921977996826
TimeMixer	0	2025	96	0.8825439810752869	0.19094562530517578	0.2714424133300781	0.8825439810752869	0.2758505046367645	0.3262569308280945
Transformer	7	2025	16	0.8968209028244019	0.17943359911441803	0.23851819336414337	0.8968209028244019	2.6799774169921875	0.9217967391014099
TimeFilter	0	2026	48	0.8899280428886414	0.18177589774131775	0.24426038563251495	0.8899280428886414	0.2626034915447235	0.2935858368873596
PatchMLP	0	2027	672	0.8364560008049011	0.26945915818214417	0.32647407054901123	0.8364560604095459	0.38927552103996277	0.39240163564682007
Transformer	7	2025	48	0.885277509689331	0.19759167730808258	0.24656257033348083	0.885277509689331	2.9511821269989014	0.952885627746582
PaiFilter	8	2028	16	0.8519543409347534	0.21680687367916107	0.2756224274635315	0.8519543409347534	3.978717565536499	1.1807273626327515
Transformer	7	2025	96	0.8824267387390137	0.20162831246852875	0.24849668145179749	0.8824267387390137	3.011472463607788	0.960360586643219
CycleNet	4	2028	384	0.7982339262962341	0.27127453684806824	0.32567888498306274	0.7982340455055237	11.875539779663086	2.154825210571289
TimeFilter	0	2026	96	0.8675210475921631	0.21754145622253418	0.2850123643875122	0.8675210475921631	0.31427234411239624	0.34256711602211
PatchMLP	4	2027	16	0.839145302772522	0.21542304754257202	0.25151798129081726	0.8391452431678772	9.43054485321045	1.664145827293396
TimesNet	4	2023	96	0.7506812810897827	0.33027076721191406	0.30550262331962585	0.7506812810897827	14.458219528198242	2.021329879760742
PaiFilter	8	2028	48	0.8266299366950989	0.2523135840892792	0.2858951687812805	0.8266299962997437	4.630317211151123	1.2247344255447388
Transformer	7	2025	384	0.7921137809753418	0.3548984229564667	0.3518127501010895	0.7921137809753418	5.300678253173828	1.3596442937850952
TimeFilter	0	2026	384	0.883437991142273	0.1926824450492859	0.2725783586502075	0.883437991142273	0.27835965156555176	0.3276223838329315
PaiFilter	8	2028	96	0.8223387598991394	0.2580658197402954	0.2999976873397827	0.8223387002944946	4.735878944396973	1.2851474285125732
TimeFilter	0	2026	672	0.810789942741394	0.31174713373184204	0.33180874586105347	0.8107900619506836	0.45036688446998596	0.3988136351108551
CycleNet	4	2028	672	0.804759681224823	0.26507869362831116	0.3159392178058624	0.804759681224823	11.604312896728516	2.0903830528259277
PatchMLP	4	2027	48	0.7849979996681213	0.2857983708381653	0.2837621569633484	0.7849979996681213	12.51135540008545	1.8774863481521606
CycleNet	7	2028	16	0.8663174510002136	0.23248066008090973	0.2602671682834625	0.8663174510002136	3.472275495529175	1.0058497190475464
PaiFilter	8	2028	384	0.8085578083992004	0.27837347984313965	0.30199870467185974	0.8085577487945557	5.108553409576416	1.2937198877334595
TimeFilter	4	2026	16	0.859914243221283	0.18760839104652405	0.22658449411392212	0.859914243221283	8.212906837463379	1.4991756677627563
Transformer	7	2025	672	0.7464840412139893	0.4303673207759857	0.37201595306396484	0.7464840412139893	6.427862644195557	1.4377224445343018
Transformer	8	2025	16	0.9014467000961304	0.144327312707901	0.20583675801753998	0.9014467000961304	2.648613929748535	0.881775438785553
TimeFilter	4	2026	48	0.8225513100624084	0.23587942123413086	0.2724069058895111	0.8225513696670532	10.326059341430664	1.8023555278778076
CycleNet	7	2028	48	0.8132717609405518	0.32161036133766174	0.31252655386924744	0.8132717609405518	4.80349588394165	1.2078155279159546
Transformer	8	2025	48	0.8559741377830505	0.2096075713634491	0.27153682708740234	0.8559741377830505	3.8466007709503174	1.1632251739501953
TimesNet	4	2023	384	0.8244513869285583	0.2360251545906067	0.29286810755729675	0.8244513273239136	10.332444190979004	1.937734842300415
PatchMLP	4	2027	96	0.786267101764679	0.2831305265426636	0.2907774746417999	0.786267101764679	12.394566535949707	1.9239027500152588
TimeFilter	4	2026	96	0.7879482507705688	0.2809034585952759	0.29600274562835693	0.7879482507705688	12.297074317932129	1.9584749937057495
Transformer	8	2025	96	0.8756108283996582	0.18068429827690125	0.2385846972465515	0.8756108283996582	3.3158164024353027	1.0220627784729004
PaiFilter	8	2028	672	0.8282806277275085	0.24774162471294403	0.2731209099292755	0.8282806277275085	4.546415328979492	1.1700105667114258
CycleNet	7	2028	96	0.7950923442840576	0.3513994514942169	0.33230823278427124	0.7950924038887024	5.24841833114624	1.284265398979187
TimeFilter	4	2026	384	0.8420583605766296	0.21235257387161255	0.2782163918018341	0.8420583605766296	9.29612922668457	1.8407926559448242
PaiFilter	0	2029	16	0.8490725159645081	0.24924010038375854	0.31416115164756775	0.8490725755691528	0.36006590723991394	0.3776022493839264
PaiFilter	0	2029	48	0.8306025266647339	0.27974769473075867	0.3195621371269226	0.8306025266647339	0.4041389226913452	0.38409388065338135
Transformer	8	2025	384	0.8197358846664429	0.2621195614337921	0.2913864850997925	0.8197358250617981	4.810271263122559	1.248258113861084
PaiFilter	0	2029	96	0.8267179727554321	0.28454339504241943	0.3161524534225464	0.8267180323600769	0.41106709837913513	0.3799956142902374
TimeFilter	4	2026	672	0.7986658811569214	0.2733522653579712	0.3421669602394104	0.7986659407615662	11.966501235961914	2.263916254043579
TimeMixer	0	2025	384	0.8618854284286499	0.22746121883392334	0.3158107101917267	0.8618854284286499	0.3286030888557434	0.3795849680900574
TimeFilter	7	2026	16	0.8936913013458252	0.18487611413002014	0.23264449834823608	0.8936913013458252	2.761265754699707	0.8990969657897949
PatchMLP	4	2027	384	0.827355146408081	0.2321210652589798	0.30198898911476135	0.827355146408081	10.161532402038574	1.9980822801589966
CycleNet	7	2028	384	0.7917922139167786	0.3554474413394928	0.35663196444511414	0.7917921543121338	5.308878421783447	1.378268837928772
PaiFilter	0	2029	384	0.7679892778396606	0.3835245668888092	0.360815167427063	0.7679891586303711	0.5540608763694763	0.4336774945259094
Transformer	8	2025	672	0.8128489851951599	0.2700050473213196	0.2971537709236145	0.8128489255905151	4.954982280731201	1.2729644775390625
PaiFilter	0	2029	672	0.7802234888076782	0.3621091842651367	0.36919862031936646	0.7802236080169678	0.5231227278709412	0.4437538683414459
Transformer	0	2026	16	0.9225870370864868	0.12783896923065186	0.2058493047952652	0.9225870370864868	0.18468321859836578	0.2474181056022644
TimeFilter	7	2026	48	0.8685432076454163	0.22641390562057495	0.2699250280857086	0.8685432076454163	3.3816640377044678	1.043174386024475
Transformer	0	2026	48	0.8937602043151855	0.1754472851753235	0.2563806474208832	0.8937602639198303	0.2534607946872711	0.3081536293029785
Transformer	0	2026	96	0.8591925501823425	0.23121745884418488	0.29941514134407043	0.8591926097869873	0.33402949571609497	0.35987842082977295
PaiFilter	4	2029	16	0.7867560982704163	0.2855846881866455	0.31259480118751526	0.7867560982704163	12.502001762390137	2.0682549476623535
CycleNet	7	2028	672	0.7927651405334473	0.3518007695674896	0.3545810580253601	0.7927650213241577	5.254413604736328	1.37034273147583
TimesNet	4	2023	672	0.7499940395355225	0.33835548162460327	0.35071292519569397	0.7499942779541016	14.81213665008545	2.320460557937622
Transformer	0	2026	384	0.8200553059577942	0.2974569797515869	0.3359307646751404	0.8200552463531494	0.4297226667404175	0.40376803278923035
TimeFilter	7	2026	96	0.8169872164726257	0.31385165452957153	0.3064315915107727	0.816987156867981	4.687614917755127	1.184260606765747
PatchMLP	4	2027	672	0.797662079334259	0.2747151553630829	0.3305227756500244	0.7976621389389038	12.026165962219238	2.186873197555542
CycleNet	8	2028	16	0.8755736947059631	0.18221721053123474	0.2306864857673645	0.8755737543106079	3.3439481258392334	0.9882280230522156
PaiFilter	4	2029	48	0.7349748611450195	0.3522932231426239	0.33873116970062256	0.7349748611450195	15.42229175567627	2.2411837577819824
TimeMixer	0	2025	672	0.7985051870346069	0.3319878578186035	0.35082706809043884	0.7985051870346069	0.47960802912712097	0.42167219519615173
TimeFilter	7	2026	384	0.8498283624649048	0.25636953115463257	0.2978135943412781	0.84982830286026	3.8290750980377197	1.1509547233581543
PatchMLP	7	2027	16	0.8792293071746826	0.21002626419067383	0.2539879083633423	0.8792293071746826	3.136902093887329	0.9815823435783386
CycleNet	8	2028	48	0.8418064117431641	0.2302265167236328	0.26969218254089355	0.8418064117431641	4.224987983703613	1.1553230285644531
PaiFilter	4	2029	96	0.7246031165122986	0.3648163378238678	0.34977415204048157	0.7246031761169434	15.970511436462402	2.314248561859131
Transformer	0	2026	672	0.7731118202209473	0.3738265335559845	0.3729015588760376	0.7731119394302368	0.540050208568573	0.44820457696914673
TimeFilter	7	2026	672	0.8097350597381592	0.322992742061615	0.33279430866241455	0.8097350001335144	4.824143409729004	1.2861436605453491
Transformer	4	2026	16	0.8772084712982178	0.16444732248783112	0.22339755296707153	0.8772084712982178	7.19898796081543	1.4780895709991455
TimeMixer	4	2025	16	0.8663256764411926	0.17902198433876038	0.23701590299606323	0.8663256168365479	7.837021350860596	1.5681941509246826
TimeFilter	8	2026	16	0.9012662172317505	0.1445915699005127	0.2062493860721588	0.9012662172317505	2.653463363647461	0.8835430145263672
CycleNet	8	2028	96	0.8291134834289551	0.24822501838207245	0.28676870465278625	0.8291134834289551	4.555286407470703	1.2284764051437378
Transformer	4	2026	48	0.8503968715667725	0.19886480271816254	0.24873237311840057	0.8503968715667725	8.70567798614502	1.6457148790359497
TimesNet	7	2023	16	0.8727978467941284	0.22121094167232513	0.2716459631919861	0.8727978467941284	3.3039541244506836	1.0498251914978027
TimeFilter	8	2026	48	0.8746630549430847	0.18240872025489807	0.24563437700271606	0.8746630549430847	3.3474631309509277	1.0522626638412476
PatchMLP	7	2027	48	0.8557337522506714	0.24847616255283356	0.2932796776294708	0.8557337522506714	3.7111809253692627	1.1334326267242432
Transformer	4	2026	96	0.850405216217041	0.19816718995571136	0.25267526507377625	0.850405216217041	8.675139427185059	1.6718031167984009
PaiFilter	4	2029	384	0.7939715385437012	0.27700531482696533	0.31035110354423523	0.7939715385437012	12.126423835754395	2.053410053253174
TimeFilter	8	2026	96	0.8549970388412476	0.21062730252742767	0.2621079683303833	0.8549970388412476	3.865313768386841	1.122833013534546
TimeMixer	4	2025	48	0.8443077802658081	0.20695896446704865	0.2521490156650543	0.8443077802658081	9.060014724731445	1.668320894241333
TimeFilter	8	2026	384	0.8692136406898499	0.1901746541261673	0.27616557478904724	0.8692135810852051	3.489978313446045	1.1830543279647827
CycleNet	8	2028	384	0.8226918578147888	0.25782129168510437	0.3144124448299408	0.8226918578147888	4.731391429901123	1.3468986749649048
PatchMLP	7	2027	96	0.8509289622306824	0.25564438104629517	0.30689767003059387	0.8509289622306824	3.818244218826294	1.1860616207122803
Transformer	4	2026	384	0.7850089073181152	0.28905561566352844	0.30507564544677734	0.7850087881088257	12.653951644897461	2.018505096435547
TimeFilter	8	2026	672	0.8414940237998962	0.22867850959300995	0.3144085705280304	0.8414939641952515	4.196580410003662	1.346881628036499
TimesNet	7	2023	48	0.8228570818901062	0.3051011264324188	0.32254454493522644	0.8228570818901062	4.556917190551758	1.2465317249298096
CycleNet	8	2028	672	0.8207643032073975	0.25858545303344727	0.31704363226890564	0.820764422416687	4.745413780212402	1.3581697940826416
PaiFilter	4	2029	672	0.8069107532501221	0.2621581256389618	0.28939110040664673	0.8069108724594116	11.476455688476562	1.9147287607192993
TimeFilter	0	2027	16	0.9293591380119324	0.116655632853508	0.1929369419813156	0.9293591380119324	0.16852715611457825	0.231898233294487
TimeMixer	4	2025	96	0.837506115436554	0.2152545154094696	0.28406432271003723	0.8375061750411987	9.423166275024414	1.8794854879379272
Transformer	4	2026	672	0.7825833559036255	0.2951876223087311	0.3188428580760956	0.782583475112915	12.922380447387695	2.1095943450927734
TimeFilter	0	2027	48	0.897045910358429	0.17002125084400177	0.2538817524909973	0.897045910358429	0.24562203884124756	0.3051501512527466
CycleNet	0	2029	16	0.8888280987739563	0.1835881471633911	0.2394687384366989	0.8888280987739563	0.2652215361595154	0.2878265976905823
Transformer	7	2026	16	0.8968521952629089	0.17937925457954407	0.22580209374427795	0.8968521356582642	2.679165840148926	0.8726531267166138
PaiFilter	7	2029	16	0.8395709991455078	0.278994083404541	0.3016679286956787	0.839570939540863	4.166989803314209	1.1658504009246826
CycleNet	0	2029	48	0.8458173274993896	0.2546215057373047	0.2859128713607788	0.8458173274993896	0.3678402900695801	0.3436495363712311
TimeFilter	0	2027	96	0.8797999620437622	0.19737844169139862	0.2614971101284027	0.8797999620437622	0.28514376282691956	0.31430330872535706
Transformer	7	2026	48	0.8770633935928345	0.21173924207687378	0.26940396428108215	0.8770633339881897	3.162487030029297	1.0411603450775146
PatchMLP	7	2027	384	0.8329368233680725	0.28520628809928894	0.3128734827041626	0.8329367637634277	4.259774684906006	1.2091569900512695
Transformer	7	2026	96	0.8748371601104736	0.21464377641677856	0.2616274356842041	0.8748371601104736	3.2058684825897217	1.0111066102981567
TimeFilter	0	2027	384	0.8840065598487854	0.19174259901046753	0.28155621886253357	0.8840065002441406	0.27700188755989075	0.3384131193161011
CycleNet	0	2029	96	0.8335124850273132	0.27338626980781555	0.2989102602005005	0.833512544631958	0.3949488401412964	0.3592716157436371
PaiFilter	7	2029	48	0.793547511100769	0.3555823266506195	0.3307539224624634	0.793547511100769	5.3108930587768555	1.2782583236694336
TimeMixer	4	2025	384	0.7656635046005249	0.3150654733181	0.42439723014831543	0.7656634449958801	13.792581558227539	2.807985305786133
CycleNet	0	2029	384	0.7948933243751526	0.33905091881752014	0.3626944124698639	0.7948932647705078	0.4898115396499634	0.43593618273735046
Transformer	7	2026	384	0.7835673093795776	0.36948880553245544	0.3473200798034668	0.7835673093795776	5.518596649169922	1.3422812223434448
TimeFilter	0	2027	672	0.7938818335533142	0.3396054208278656	0.34533461928367615	0.793881893157959	0.49061262607574463	0.41507068276405334
PatchMLP	7	2027	672	0.8090950846672058	0.32407912611961365	0.32169175148010254	0.809095025062561	4.84036922454834	1.2432355880737305
PatchMLP	8	2027	16	0.8730156421661377	0.185963436961174	0.236992746591568	0.8730156421661377	3.412696599960327	1.0152431726455688
PaiFilter	7	2029	96	0.7879601716995239	0.3636305630207062	0.34144794940948486	0.7879602313041687	5.431098461151123	1.319587230682373
TimeFilter	4	2027	16	0.8675709962844849	0.17735418677330017	0.22091129422187805	0.8675709962844849	7.764009952545166	1.4616395235061646
CycleNet	0	2029	672	0.8061399459838867	0.319408655166626	0.3434027135372162	0.8061399459838867	0.4614354074001312	0.412748783826828
TimesNet	7	2023	96	0.8220453262329102	0.3051774203777313	0.31845930218696594	0.8220453262329102	4.558056831359863	1.230743408203125
PatchMLP	8	2027	48	0.8520522117614746	0.21531537175178528	0.2629202902317047	0.8520522117614746	3.9513468742370605	1.1263130903244019
TimeFilter	4	2027	48	0.8234549760818481	0.23467816412448883	0.2668832540512085	0.8234550356864929	10.273473739624023	1.7658087015151978
Transformer	7	2026	672	0.7690311074256897	0.3920914828777313	0.35726916790008545	0.7690310478210449	5.856186866760254	1.3807318210601807
PaiFilter	7	2029	384	0.771872341632843	0.3894541263580322	0.345483660697937	0.771872341632843	5.816794395446777	1.335184097290039
CycleNet	4	2029	16	0.8227359056472778	0.23739910125732422	0.2661425471305847	0.8227359056472778	10.392587661743164	1.760907769203186
TimeFilter	4	2027	96	0.8362352252006531	0.2169380486011505	0.26241642236709595	0.8362352252006531	9.496868133544922	1.736254096031189
Transformer	8	2026	16	0.8980377912521362	0.14931946992874146	0.20593179762363434	0.8980377912521362	2.740226984024048	0.8821827173233032
Transformer	8	2026	48	0.8784398436546326	0.17691221833229065	0.22887323796749115	0.8784398436546326	3.246593952178955	0.9804605841636658
PatchMLP	8	2027	96	0.8593481779098511	0.20430690050125122	0.2621649503707886	0.8593481183052063	3.7493269443511963	1.123077392578125
TimeFilter	4	2027	384	0.8385435342788696	0.217078298330307	0.2873469889163971	0.8385434746742249	9.503007888793945	1.9012055397033691
Transformer	8	2026	96	0.8680710792541504	0.19163624942302704	0.25200730562210083	0.8680710792541504	3.516801357269287	1.0795633792877197
CycleNet	4	2029	48	0.7563391327857971	0.32389411330223083	0.3223128020763397	0.7563391327857971	14.179068565368652	2.1325533390045166
PaiFilter	7	2029	672	0.7875139713287354	0.3607150912284851	0.32091301679611206	0.7875139713287354	5.38755464553833	1.2402269840240479
TimesNet	7	2023	384	0.8404996395111084	0.27229517698287964	0.3171508312225342	0.840499758720398	4.066934108734131	1.2256869077682495
TimeFilter	4	2027	672	0.7626479268074036	0.3222540020942688	0.37847620248794556	0.7626479268074036	14.107272148132324	2.5041539669036865
Transformer	8	2026	384	0.8344894051551819	0.24066667258739471	0.2766205966472626	0.8344892859458923	4.416582107543945	1.185003638267517
PatchMLP	8	2027	384	0.8558465242385864	0.20961157977581024	0.2918659448623657	0.8558464646339417	3.8466744422912598	1.250312089920044
TimeMixer	4	2025	672	0.7903894186019897	0.28368479013442993	0.38203874230384827	0.7903895378112793	12.418830871582031	2.527724504470825
TimeFilter	7	2027	16	0.8976309895515442	0.17802490293979645	0.22845052182674408	0.8976309299468994	2.658937692642212	0.8828884959220886
PaiFilter	8	2029	16	0.8511050939559937	0.2180505394935608	0.2728469669818878	0.8511050939559937	4.001540184020996	1.168837547302246
CycleNet	4	2029	96	0.7366467714309692	0.3488621711730957	0.33872005343437195	0.7366467714309692	15.27209186553955	2.241110324859619
TimeMixer	7	2025	16	0.8614136576652527	0.24100857973098755	0.31599798798561096	0.8614136576652527	3.59964656829834	1.2212316989898682
PatchMLP	8	2027	672	0.8383482694625854	0.23321694135665894	0.28780168294906616	0.8383483290672302	4.279865264892578	1.2329015731811523
PaiFilter	8	2029	48	0.826043963432312	0.25316640734672546	0.28772780299186707	0.826043963432312	4.64596700668335	1.2325849533081055
TimeFilter	7	2027	48	0.858951210975647	0.24293461441993713	0.27479514479637146	0.858951210975647	3.6284139156341553	1.0619957447052002
CycleNet	4	2029	384	0.7993957996368408	0.26971235871315	0.32435479760169983	0.7993959188461304	11.80715560913086	2.146063804626465
PatchMLP	0	2028	16	0.8886526226997375	0.18387794494628906	0.24643810093402863	0.8886526226997375	0.2656401991844177	0.2962033450603485
Transformer	8	2026	672	0.7019915580749512	0.4299403727054596	0.3690711259841919	0.7019915580749512	7.8900251388549805	1.581047534942627
PaiFilter	8	2029	96	0.8227297067642212	0.2574978768825531	0.29700949788093567	0.8227297067642212	4.725456714630127	1.2723463773727417
Transformer	0	2027	16	0.9186152815818787	0.13439786434173584	0.20987384021282196	0.9186152815818787	0.19415858387947083	0.25225532054901123
TimeFilter	7	2027	96	0.8605896234512329	0.2390771508216858	0.28763729333877563	0.8605896234512329	3.570800304412842	1.1116267442703247
Transformer	0	2027	48	0.8699918985366821	0.2146989405155182	0.2883937954902649	0.8699918985366821	0.3101659119129181	0.3466314375400543
TimeMixer	7	2025	48	0.8877443671226501	0.193342924118042	0.26598429679870605	0.8877443075180054	2.8877241611480713	1.0279446840286255
Transformer	0	2027	96	0.8831732273101807	0.19183926284313202	0.2570880353450775	0.8831732273101807	0.2771415412425995	0.30900394916534424
CycleNet	4	2029	672	0.8045737743377686	0.26533105969429016	0.3154337704181671	0.8045737743377686	11.615365028381348	2.0870378017425537
PatchMLP	0	2028	48	0.8205878734588623	0.29628613591194153	0.3085300922393799	0.8205878734588623	0.4280312955379486	0.37083402276039124
TimeFilter	7	2027	384	0.8307058811187744	0.2890149652957916	0.3228845000267029	0.8307059407234192	4.316656589508057	1.2478458881378174
TimesNet	7	2023	672	0.8114364743232727	0.31976038217544556	0.3560924232006073	0.8114364147186279	4.775866508483887	1.3761835098266602
TimeMixer	7	2025	96	0.8094562292098999	0.32676663994789124	0.42454883456230164	0.8094562888145447	4.8805084228515625	1.6407463550567627
PaiFilter	8	2029	384	0.809891939163208	0.2764335572719574	0.29616779088974	0.8098918199539185	5.072954177856445	1.2687408924102783
Transformer	0	2027	384	0.8069069385528564	0.3191918432712555	0.3705788254737854	0.8069068789482117	0.4611221253871918	0.4454129636287689
TimeFilter	7	2027	672	0.7627341747283936	0.40278106927871704	0.3589668273925781	0.7627342343330383	6.015841007232666	1.387292742729187
CycleNet	7	2029	16	0.8688717484474182	0.22803860902786255	0.2574983835220337	0.8688716888427734	3.405930757522583	0.9951493740081787
PatchMLP	0	2028	96	0.8346410393714905	0.27153313159942627	0.2998535633087158	0.8346410989761353	0.39227166771888733	0.36040541529655457
PatchMLP	0	2028	384	0.7762822508811951	0.3698159158229828	0.3847159147262573	0.7762822508811951	0.5342562198638916	0.4624047577381134
TimeFilter	8	2027	16	0.9011043310165405	0.14482863247394562	0.20290668308734894	0.9011043906211853	2.657813787460327	0.869223415851593
Transformer	0	2027	672	0.7753772139549255	0.37009403109550476	0.40483489632606506	0.7753772735595703	0.5346582531929016	0.48658645153045654
CycleNet	7	2029	48	0.8135753273963928	0.32108747959136963	0.3119770586490631	0.8135753273963928	4.7956862449646	1.2056918144226074
PatchMLP	0	2028	672	0.7836542129516602	0.3564566671848297	0.3857285976409912	0.7836542129516602	0.514957070350647	0.4636218845844269
PaiFilter	8	2029	672	0.8294252157211304	0.24609032273292542	0.2695513665676117	0.8294252157211304	4.516111850738525	1.1547205448150635
TimesNet	8	2023	16	0.8785496950149536	0.17785900831222534	0.23539020121097565	0.8785497546195984	3.2639682292938232	1.0083781480789185
Transformer	4	2027	16	0.8782793283462524	0.16301316022872925	0.1999351531267166	0.8782793283462524	7.136204242706299	1.322852611541748
CycleNet	7	2029	96	0.7946870923042297	0.35209450125694275	0.3320449888706207	0.7946870923042297	5.2587995529174805	1.283247947692871
PatchMLP	4	2028	16	0.8348139524459839	0.22122375667095184	0.2578946352005005	0.8348139524459839	9.684481620788574	1.7063363790512085
TimeFilter	8	2027	48	0.8714834451675415	0.1870362013578415	0.24387891590595245	0.8714834451675415	3.432382822036743	1.0447425842285156
Transformer	4	2027	48	0.8647305369377136	0.17981131374835968	0.23826535046100616	0.8647305369377136	7.871575355529785	1.576460838317871
PaiFilter	0	2030	16	0.8495326042175293	0.2484803944826126	0.30608969926834106	0.8495326042175293	0.35896843671798706	0.3679008483886719
Transformer	4	2027	96	0.8601971864700317	0.18519584834575653	0.23265981674194336	0.8601971864700317	8.107294082641602	1.539372444152832
TimeFilter	8	2027	96	0.8706650137901306	0.1878684163093567	0.2555936276912689	0.8706650137901306	3.4476559162139893	1.0949267148971558
PaiFilter	0	2030	48	0.8317074775695801	0.27792295813560486	0.3170933723449707	0.8317074179649353	0.4015028774738312	0.3811265528202057
TimesNet	8	2023	48	0.8573850393295288	0.20755426585674286	0.27596360445022583	0.8573850393295288	3.808919668197632	1.182188868522644
PaiFilter	0	2030	96	0.8254685401916504	0.28659507632255554	0.3199703097343445	0.8254685997962952	0.4140309989452362	0.3845843970775604
PatchMLP	4	2028	48	0.7632290124893188	0.3147355020046234	0.3101361095905304	0.7632290720939636	13.778131484985352	2.051987409591675
TimeFilter	8	2027	384	0.8657987713813782	0.19514015316963196	0.2802674472332001	0.8657987117767334	3.5811026096343994	1.2006258964538574
Transformer	4	2027	384	0.8057685494422913	0.2611442506313324	0.2913232743740082	0.8057684898376465	11.43207836151123	1.9275145530700684
PaiFilter	0	2030	384	0.7667131423950195	0.3856341242790222	0.3643166720867157	0.76671302318573	0.5571082830429077	0.4378860592842102
CycleNet	7	2029	384	0.7930530309677124	0.3532949388027191	0.35548681020736694	0.7930529713630676	5.276730537414551	1.3738429546356201
PaiFilter	0	2030	672	0.7809054851531982	0.36098551750183105	0.36958345770835876	0.780905544757843	0.521499514579773	0.444216251373291
TimeFilter	8	2027	672	0.8405051231384277	0.2301051765680313	0.3105931580066681	0.8405051231384277	4.222762584686279	1.3305367231369019
TimeFilter	0	2028	16	0.9260479807853699	0.1221236065030098	0.1901986002922058	0.9260479807853699	0.1764264851808548	0.2286069244146347
CycleNet	7	2029	672	0.7925996780395508	0.3520815968513489	0.3550272285938263	0.7925995588302612	5.258610248565674	1.3720670938491821
Transformer	4	2027	672	0.7794510722160339	0.29944032430648804	0.3244839906692505	0.7794510126113892	13.108559608459473	2.1469197273254395
PaiFilter	4	2030	16	0.783977210521698	0.2893063426017761	0.31423506140708923	0.783977210521698	12.664921760559082	2.0791072845458984
PatchMLP	4	2028	96	0.7736063003540039	0.2999022305011749	0.3109734356403351	0.7736062407493591	13.128780364990234	2.057527780532837
Transformer	7	2027	16	0.8955600261688232	0.1816263347864151	0.23614318668842316	0.8955600261688232	2.712728261947632	0.9126182794570923
TimesNet	8	2023	96	0.8477708101272583	0.22112396359443665	0.2883991599082947	0.8477707505226135	4.057942867279053	1.2354611158370972
Transformer	7	2027	48	0.8772754073143005	0.21137402951717377	0.2697608768939972	0.8772754073143005	3.1570322513580322	1.0425398349761963
TimeFilter	0	2028	48	0.888067901134491	0.18484772741794586	0.2364991009235382	0.888067901134491	0.26704123616218567	0.28425726294517517
CycleNet	8	2029	16	0.8766798973083496	0.1805972456932068	0.22870391607284546	0.8766798973083496	3.3142194747924805	0.9797350168228149
Transformer	7	2027	96	0.8771535754203796	0.2106713205575943	0.2648299038410187	0.8771536350250244	3.146536350250244	1.023483157157898
PaiFilter	4	2030	48	0.734798789024353	0.35252732038497925	0.33878281712532043	0.734798789024353	15.432538986206055	2.241525411605835
TimeFilter	0	2028	96	0.8870199918746948	0.18552252650260925	0.25652727484703064	0.8870199918746948	0.2680160701274872	0.30832988023757935
PatchMLP	4	2028	384	0.7890804409980774	0.283581405878067	0.32916390895843506	0.7890803813934326	12.414306640625	2.177882432937622
CycleNet	8	2029	48	0.8423154354095459	0.22948573529720306	0.2686312794685364	0.8423154950141907	4.211392879486084	1.1507781744003296
PaiFilter	4	2030	96	0.7223628759384155	0.3677839934825897	0.3461032211780548	0.7223628759384155	16.10042953491211	2.2899606227874756
TimeMixer	7	2025	384	0.8220402598381042	0.30380865931510925	0.3421805799007416	0.822040319442749	4.5376129150390625	1.3224190473556519
TimeFilter	0	2028	384	0.8522712588310242	0.24420250952243805	0.30303633213043213	0.8522711992263794	0.35278841853141785	0.3642309308052063
TimeFilter	0	2028	672	0.8117066025733948	0.3102369010448456	0.343902587890625	0.8117066025733948	0.44818535447120667	0.4133496880531311
CycleNet	8	2029	96	0.8304652571678162	0.24626149237155914	0.285096675157547	0.8304651975631714	4.519253730773926	1.221313714981079
TimeFilter	4	2028	16	0.8600558042526245	0.1874188780784607	0.23191958665847778	0.8600557446479797	8.204610824584961	1.5344748497009277
TimesNet	8	2023	384	0.8617990612983704	0.2009560614824295	0.28010880947113037	0.8617990016937256	3.687833309173584	1.1999459266662598
PatchMLP	4	2028	672	0.7814543843269348	0.2967204451560974	0.34058427810668945	0.7814542055130005	12.989500045776367	2.2534446716308594
PaiFilter	4	2030	384	0.7940011024475098	0.27696552872657776	0.3111204206943512	0.7940011024475098	12.124680519104004	2.058499813079834
TimeFilter	4	2028	48	0.823980987071991	0.2339789867401123	0.2684396803379059	0.823980987071991	10.242867469787598	1.776106595993042
PatchMLP	7	2028	16	0.8780129551887512	0.21214160323143005	0.25327685475349426	0.8780129551887512	3.1684963703155518	0.978834331035614
Transformer	7	2027	384	0.8075237274169922	0.32859092950820923	0.34135496616363525	0.8075237274169922	4.907756328582764	1.3192278146743774
TimeFilter	4	2028	96	0.8220974206924438	0.23566634953022003	0.2744174599647522	0.8220974206924438	10.316731452941895	1.8156579732894897
PaiFilter	4	2030	672	0.8062359094619751	0.2630743980407715	0.2920268177986145	0.8062360286712646	11.516568183898926	1.932169795036316
CycleNet	8	2029	384	0.8245956897735596	0.25505298376083374	0.31238681077957153	0.8245956301689148	4.6805901527404785	1.3382209539413452
TimeFilter	4	2028	384	0.83663010597229	0.21965084969997406	0.28994742035865784	0.83663010597229	9.615623474121094	1.9184104204177856
CycleNet	8	2029	672	0.82158362865448	0.2574034333229065	0.3152167797088623	0.82158362865448	4.723723411560059	1.3503445386886597
PaiFilter	7	2030	16	0.8378440141677856	0.2819974422454834	0.3034253418445587	0.8378440141677856	4.211846351623535	1.1726422309875488
PatchMLP	7	2028	48	0.845556378364563	0.26600515842437744	0.29352885484695435	0.845556378364563	3.972989082336426	1.1343952417373657
TimeFilter	4	2028	672	0.789730429649353	0.2854839563369751	0.3482173681259155	0.789730429649353	12.497594833374023	2.3039493560791016
CycleNet	0	2030	16	0.8907355070114136	0.18043828010559082	0.2370576113462448	0.8907355070114136	0.26067107915878296	0.284928560256958
PaiFilter	7	2030	48	0.7943813800811768	0.3541461229324341	0.3313363194465637	0.7943814396858215	5.289440631866455	1.2805092334747314
CycleNet	0	2030	48	0.8458147644996643	0.25462573766708374	0.28730854392051697	0.8458148241043091	0.3678463399410248	0.34532707929611206
TimeFilter	7	2028	16	0.8883247971534729	0.1942088007926941	0.24007369577884674	0.8883247375488281	2.9006567001342773	0.9278082847595215
PatchMLP	7	2028	96	0.833389401435852	0.2857232093811035	0.3102722465991974	0.833389401435852	4.267494201660156	1.1991031169891357
PaiFilter	7	2030	96	0.7865346074104309	0.3660753071308136	0.33928245306015015	0.7865345478057861	5.467614650726318	1.3112186193466187
Transformer	7	2027	672	0.767378032207489	0.3948977291584015	0.3670417070388794	0.767378032207489	5.898097515106201	1.4184997081756592
CycleNet	0	2030	96	0.8333169221878052	0.2737073600292206	0.29874151945114136	0.8333170413970947	0.3954126536846161	0.35906875133514404
TimeFilter	7	2028	48	0.8651424646377563	0.23227111995220184	0.280709445476532	0.8651424646377563	3.4691455364227295	1.0848524570465088
Transformer	8	2027	16	0.8922316431999207	0.1578223556280136	0.21249033510684967	0.8922316431999207	2.8962671756744385	0.9102784991264343
TimesNet	8	2023	672	0.8376418352127075	0.23422129452228546	0.3260035812854767	0.8376418948173523	4.298297882080078	1.3965531587600708
TimeMixer	7	2025	672	0.7964969277381897	0.3450944125652313	0.3903203308582306	0.7964968681335449	5.1542487144470215	1.5084642171859741
Transformer	8	2027	48	0.8670639395713806	0.19346804916858673	0.25502246618270874	0.8670639395713806	3.550417423248291	1.0924798250198364
TimeFilter	7	2028	96	0.848781168460846	0.25932765007019043	0.29171082377433777	0.848781168460846	3.8732564449310303	1.1273691654205322
CycleNet	0	2030	384	0.8006207942962646	0.32958322763442993	0.3563022315502167	0.8006207346916199	0.47613394260406494	0.428253173828125
Transformer	8	2027	96	0.8748677968978882	0.18176358938217163	0.23828387260437012	0.8748677968978882	3.335623264312744	1.0207741260528564
TimesNet	0	2024	16	0.8864065408706665	0.1854211986064911	0.2616274654865265	0.8864066004753113	0.26786965131759644	0.31446000933647156
TimeFilter	7	2028	384	0.8422166109085083	0.2693641185760498	0.3259887993335724	0.8422165513038635	4.023159503936768	1.259843111038208
CycleNet	0	2030	672	0.8064907193183899	0.318830668926239	0.34115302562713623	0.8064907789230347	0.4606003165245056	0.4100446403026581
PatchMLP	7	2028	384	0.8128772377967834	0.3194515109062195	0.3285558819770813	0.8128772974014282	4.7712507247924805	1.2697639465332031
TimeFilter	7	2028	672	0.8169237375259399	0.3107892572879791	0.32634437084198	0.8169237375259399	4.641874313354492	1.2612167596817017
Transformer	8	2027	384	0.8242143392562866	0.2556075155735016	0.2962399423122406	0.8242142796516418	4.690766334533691	1.269049882888794
PaiFilter	7	2030	384	0.7729435563087463	0.3876253366470337	0.34617212414741516	0.7729435563087463	5.789480686187744	1.337844967842102
TimesNet	0	2024	48	0.8388898372650146	0.2631165087223053	0.31149598956108093	0.8388898372650146	0.38011255860328674	0.3743988573551178
TimeMixer	8	2025	16	0.9032633304595947	0.14166690409183502	0.22541728615760803	0.9032633304595947	2.5997915267944336	0.9656555652618408
CycleNet	4	2030	16	0.8203716278076172	0.2405654937028885	0.26953455805778503	0.8203715682029724	10.53120231628418	1.7833508253097534
TimeFilter	8	2028	16	0.9002777934074402	0.14603906869888306	0.2048160582780838	0.900277853012085	2.6800272464752197	0.8774027824401855
TimeMixer	8	2025	48	0.8565698266029358	0.20874068140983582	0.3163220286369324	0.856569766998291	3.8306925296783447	1.3550786972045898
Transformer	8	2027	672	0.7525749206542969	0.3569631278514862	0.3663729727268219	0.7525749802589417	6.550786972045898	1.5694892406463623
TimeFilter	8	2028	48	0.8485487699508667	0.22041404247283936	0.2473428100347519	0.8485488295555115	4.044914245605469	1.0595812797546387
CycleNet	4	2030	48	0.7538707852363586	0.3271752595901489	0.32523372769355774	0.7538707852363586	14.322707176208496	2.15187931060791
Transformer	0	2028	16	0.9149858951568604	0.14039137959480286	0.2193671464920044	0.9149858951568604	0.2028171420097351	0.26366573572158813
PatchMLP	7	2028	672	0.7892321944236755	0.3577982485294342	0.35150742530822754	0.7892321348190308	5.343989849090576	1.3584643602371216
TimesNet	0	2024	96	0.8396103978157043	0.26074185967445374	0.3100648522377014	0.8396103382110596	0.3766820728778839	0.3726787269115448
PaiFilter	7	2030	672	0.7867515683174133	0.36200931668281555	0.32198286056518555	0.7867515683174133	5.406884670257568	1.2443608045578003
TimeFilter	8	2028	96	0.868230938911438	0.19140413403511047	0.25874781608581543	0.8682308793067932	3.5125415325164795	1.1084388494491577
PatchMLP	8	2028	16	0.8807629346847534	0.17461782693862915	0.22606536746025085	0.8807629346847534	3.2044878005981445	0.9684319496154785
Transformer	0	2028	48	0.8871775269508362	0.18631812930107117	0.23631484806537628	0.887177586555481	0.26916539669036865	0.2840358018875122
CycleNet	4	2030	96	0.7348443269729614	0.35124993324279785	0.34001582860946655	0.7348442673683167	15.376623153686523	2.249683380126953
TimeFilter	8	2028	384	0.8653737306594849	0.1957581788301468	0.2831385135650635	0.8653737306594849	3.5924441814422607	1.2129249572753906
PaiFilter	8	2030	16	0.849193811416626	0.22084952890872955	0.27451053261756897	0.849193811416626	4.052906513214111	1.175964117050171
Transformer	0	2028	96	0.8433489203453064	0.2572340667247772	0.28890398144721985	0.8433489799499512	0.3716144561767578	0.3472446799278259
TimeFilter	8	2028	672	0.857105553150177	0.20615552365779877	0.29959428310394287	0.8571054935455322	3.783252239227295	1.2834192514419556
Transformer	0	2028	384	0.8297770619392395	0.28138646483421326	0.31928542256355286	0.8297770023345947	0.40650638937950134	0.38376134634017944
PatchMLP	8	2028	48	0.8378171324729919	0.23603235185146332	0.2831576466560364	0.8378171324729919	4.331533432006836	1.2130073308944702
PaiFilter	8	2030	48	0.8266382813453674	0.2523013949394226	0.28831946849823	0.8266382813453674	4.630094528198242	1.2351198196411133
TimeMixer	8	2025	96	0.8830402493476868	0.16989251971244812	0.2558271288871765	0.8830402493476868	3.117772102355957	1.095927119255066
CycleNet	4	2030	384	0.799265444278717	0.2698877155780792	0.3249053359031677	0.7992653846740723	11.814837455749512	2.149705648422241
TimeFilter	0	2029	16	0.9271736741065979	0.1202646791934967	0.18680799007415771	0.9271736741065979	0.1737409383058548	0.2245316207408905
PaiFilter	8	2030	96	0.8220491409301758	0.2584865093231201	0.29883238673210144	0.8220491409301758	4.7435994148254395	1.2801551818847656
Transformer	0	2028	672	0.7639995813369751	0.3888401389122009	0.38625770807266235	0.7639996409416199	0.5617398023605347	0.46425774693489075
TimesNet	0	2024	384	0.8666862845420837	0.21955469250679016	0.29536187648773193	0.8666862845420837	0.3171808421611786	0.35500675439834595
Transformer	4	2028	16	0.8646788597106934	0.1812274307012558	0.23253177106380463	0.8646788597106934	7.933568954467773	1.5385252237319946
Transformer	4	2028	48	0.8573799133300781	0.18958239257335663	0.2579730153083801	0.8573799133300781	8.299321174621582	1.7068548202514648
TimeFilter	0	2029	48	0.8983508944511414	0.16786614060401917	0.23454800248146057	0.8983508944511414	0.2425086945295334	0.2819121778011322
PatchMLP	8	2028	96	0.8551926612854004	0.2103431522846222	0.2781333029270172	0.8551926016807556	3.860100030899048	1.1914833784103394
CycleNet	4	2030	672	0.8044782876968384	0.2654607594013214	0.3182530105113983	0.8044783473014832	11.621034622192383	2.105691909790039
Transformer	4	2028	96	0.8541277647018433	0.19323594868183136	0.22886039316654205	0.8541277647018433	8.459263801574707	1.5142337083816528
CycleNet	7	2030	16	0.8667111992835999	0.23179592192173004	0.25960782170295715	0.8667111396789551	3.4620490074157715	1.0033015012741089
TimeFilter	0	2029	96	0.8837281465530396	0.19092807173728943	0.2647714912891388	0.8837281465530396	0.2758251428604126	0.31823891401290894
PatchMLP	8	2028	384	0.8390660285949707	0.23401182889938354	0.2944607436656952	0.8390660285949707	4.294454097747803	1.2614279985427856
PaiFilter	8	2030	384	0.8105429410934448	0.27548694610595703	0.29707255959510803	0.8105428814888	5.055581569671631	1.2726162672042847
CycleNet	7	2030	48	0.8119401335716248	0.323903888463974	0.3143504559993744	0.8119401335716248	4.8377509117126465	1.2148643732070923
TimeFilter	0	2029	384	0.8658595085144043	0.2217404693365097	0.30003389716148376	0.8658595085144043	0.3203384578227997	0.36062219738960266
PatchMLP	8	2028	672	0.818254292011261	0.2622067630290985	0.31238606572151184	0.8182542324066162	4.8118720054626465	1.3382171392440796
CycleNet	7	2030	96	0.7957873344421387	0.350207656621933	0.3309066891670227	0.7957873344421387	5.230618476867676	1.2788490056991577
TimeFilter	0	2029	672	0.7366812229156494	0.4338504672050476	0.39440661668777466	0.7366812825202942	0.6267643570899963	0.4740523099899292
Transformer	4	2028	384	0.811586856842041	0.2533215582370758	0.2770404517650604	0.8115867972373962	11.08962345123291	1.8330130577087402
PaiFilter	8	2030	672	0.8282507658004761	0.24778465926647186	0.27091073989868164	0.8282508254051208	4.547204494476318	1.160543441772461
TimeFilter	4	2029	16	0.8644733428955078	0.18150274455547333	0.22443367540836334	0.864473283290863	7.945620536804199	1.4849449396133423
PatchMLP	0	2029	16	0.8863065838813782	0.1877521276473999	0.2585334777832031	0.8863065838813782	0.2712370455265045	0.31074121594429016
CycleNet	7	2030	384	0.791191816329956	0.356472373008728	0.357104629278183	0.791191816329956	5.324187278747559	1.3800960779190063
TimesNet	0	2024	672	0.8088613152503967	0.31492483615875244	0.3224357068538666	0.8088613748550415	0.45495763421058655	0.38754764199256897
TimeFilter	4	2029	48	0.8300000429153442	0.22597794234752655	0.2606147229671478	0.8300000429153442	9.892605781555176	1.7243335247039795
PatchMLP	0	2029	48	0.8560093641281128	0.2377900779247284	0.2828879952430725	0.8560094237327576	0.34352460503578186	0.3400137722492218
TimeFilter	4	2029	96	0.8112010359764099	0.25010067224502563	0.2844928801059723	0.8112010955810547	10.948620796203613	1.8823213577270508
CycleNet	7	2030	672	0.7928046584129333	0.35173365473747253	0.35461580753326416	0.7928047180175781	5.253407001495361	1.3704769611358643
TimeFilter	4	2029	384	0.8345847725868225	0.22240081429481506	0.30225586891174316	0.8345848321914673	9.736006736755371	1.99984872341156
Transformer	4	2028	672	0.7706835269927979	0.31134408712387085	0.32732540369033813	0.7706835269927979	13.629666328430176	2.1657187938690186
Transformer	7	2028	16	0.8974093198776245	0.17841030657291412	0.2411544770002365	0.8974093198776245	2.664693832397461	0.9319852590560913
PatchMLP	0	2029	96	0.8480386734008789	0.2495330572128296	0.2883795499801636	0.8480387330055237	0.3604891896247864	0.34661439061164856
CycleNet	8	2030	16	0.8751844167709351	0.18278734385967255	0.22976623475551605	0.8751844167709351	3.354410171508789	0.9842858910560608
TimeFilter	4	2029	672	0.7743263244628906	0.3063981533050537	0.3690062463283539	0.7743264436721802	13.413147926330566	2.4414947032928467
Transformer	7	2028	48	0.8763183951377869	0.21302229166030884	0.24952754378318787	0.8763183951377869	3.181650400161743	0.9643442630767822
TimeMixer	8	2025	384	0.8627856969833374	0.19952140748500824	0.2923623025417328	0.8627856373786926	3.661506175994873	1.2524380683898926
Transformer	7	2028	96	0.873591423034668	0.2167801856994629	0.2699764370918274	0.873591423034668	3.2377772331237793	1.0433727502822876
TimeFilter	7	2029	16	0.8987362384796143	0.17610278725624084	0.22919470071792603	0.8987361788749695	2.6302294731140137	0.8857643604278564
TimesNet	4	2024	16	0.8265884518623352	0.23223964869976044	0.2648131847381592	0.8265884518623352	10.166722297668457	1.7521121501922607
CycleNet	8	2030	48	0.8412529826164246	0.23103198409080505	0.2701522409915924	0.8412530422210693	4.239768028259277	1.1572937965393066
PatchMLP	0	2029	384	0.8670855164527893	0.21971386671066284	0.28920313715934753	0.8670855164527893	0.3174106478691101	0.347604364156723
Transformer	7	2028	384	0.8140323162078857	0.31747958064079285	0.3391875624656677	0.8140323758125305	4.741799354553223	1.3108521699905396
PatchMLP	0	2029	672	0.791962206363678	0.34276819229125977	0.3663657605648041	0.7919622659683228	0.4951817989349365	0.4403490424156189
TimeFilter	7	2029	48	0.8633754849433899	0.2353145033121109	0.27355214953422546	0.8633754849433899	3.514601230621338	1.0571917295455933
CycleNet	8	2030	96	0.8303436040878296	0.2464381903409958	0.2844904959201813	0.8303435444831848	4.522496223449707	1.2187169790267944
PatchMLP	4	2029	16	0.8367735147476196	0.2185993790626526	0.2549525499343872	0.8367735147476196	9.569594383239746	1.6868700981140137
TimesNet	4	2024	48	0.783892035484314	0.2872684895992279	0.30943411588668823	0.783892035484314	12.575714111328125	2.047342538833618
TimeFilter	7	2029	96	0.8344280123710632	0.2839421033859253	0.3103068172931671	0.8344280123710632	4.24089241027832	1.1992371082305908
CycleNet	8	2030	384	0.8241983652114868	0.255630761384964	0.31239208579063416	0.824198305606842	4.691192150115967	1.3382432460784912
TimeFilter	7	2029	384	0.8375937342643738	0.2772561311721802	0.32023149728775024	0.8375937342643738	4.141031265258789	1.2375926971435547
CycleNet	8	2030	672	0.8204176425933838	0.25908559560775757	0.3175337612628937	0.8204177021980286	4.754593849182129	1.360269546508789
TimeFilter	7	2029	672	0.7929254174232483	0.3515286445617676	0.35118451714515686	0.7929253578186035	5.250349521636963	1.357216477394104
Transformer	7	2028	672	0.6773419380187988	0.547742486000061	0.42173337936401367	0.6773419976234436	8.180949211120605	1.6298662424087524
PatchMLP	4	2029	48	0.7883018255233765	0.2814066708087921	0.2884919047355652	0.7883018255233765	12.319103240966797	1.9087800979614258
TimeFilter	8	2029	16	0.9021029472351074	0.143366277217865	0.20688338577747345	0.9021029472351074	2.6309778690338135	0.886259138584137
Transformer	8	2028	16	0.8932306170463562	0.15635943412780762	0.20185747742652893	0.8932306170463562	2.8694207668304443	0.8647286295890808
Transformer	8	2028	48	0.8641928434371948	0.19764652848243713	0.24372157454490662	0.8641928434371948	3.6270980834960938	1.0440685749053955
TimeFilter	8	2029	48	0.8669863939285278	0.19358089566230774	0.24984543025493622	0.8669864535331726	3.552487373352051	1.070302128791809
Transformer	8	2028	96	0.863404393196106	0.19841498136520386	0.2533077895641327	0.863404393196106	3.6411995887756348	1.0851346254348755
TimeFilter	8	2029	96	0.855086088180542	0.2104979306459427	0.2758292555809021	0.855086088180542	3.8629393577575684	1.1816132068634033
PatchMLP	4	2029	96	0.7886964082717896	0.2799123525619507	0.2980811595916748	0.7886964678764343	12.253684043884277	1.972226619720459
TimesNet	4	2024	96	0.7946912050247192	0.2719711363315582	0.29333484172821045	0.7946912050247192	11.90604305267334	1.9408237934112549
Transformer	8	2028	384	0.8211158514022827	0.2601129710674286	0.2866533398628235	0.8211157321929932	4.773449897766113	1.2279813289642334
TimeFilter	8	2029	384	0.8415459394454956	0.23040589690208435	0.3018728196620941	0.8415458798408508	4.228280067443848	1.2931804656982422
PatchMLP	4	2029	384	0.827968955039978	0.23129580914974213	0.2951388657093048	0.827968955039978	10.125405311584473	1.952759861946106
TimeFilter	8	2029	672	0.8267127871513367	0.25000354647636414	0.3154532015323639	0.8267127871513367	4.587925434112549	1.351356029510498
Transformer	8	2028	672	0.8061010837554932	0.2797403335571289	0.3260134160518646	0.8061010837554932	5.133637428283691	1.3965951204299927
TimeFilter	0	2030	16	0.9134829640388489	0.14287340641021729	0.20617862045764923	0.9134829044342041	0.20640277862548828	0.24781392514705658
Transformer	0	2029	16	0.9209807515144348	0.13049159944057465	0.20394127070903778	0.9209807515144348	0.18851535022258759	0.24512477219104767
Transformer	0	2029	48	0.8800352811813354	0.19811305403709412	0.28954336047172546	0.8800352811813354	0.2862049639225006	0.34801316261291504
TimeFilter	0	2030	48	0.9087520837783813	0.15068937838077545	0.22886261343955994	0.9087520837783813	0.21769414842128754	0.275078684091568
Transformer	0	2029	96	0.8863304257392883	0.18665485084056854	0.2638331949710846	0.8863304257392883	0.2696518898010254	0.3171111047267914
PatchMLP	4	2029	672	0.752348780632019	0.33623725175857544	0.3609030544757843	0.7523488998413086	14.719404220581055	2.387881278991699
TimeMixer	8	2025	672	0.8185035586357117	0.26183056831359863	0.3160800337791443	0.8185035586357117	4.80496883392334	1.3540421724319458
TimeFilter	0	2030	96	0.8658510446548462	0.22028370201587677	0.2867871820926666	0.8658510446548462	0.3182339370250702	0.344700425863266
Transformer	0	2029	384	0.8217616081237793	0.2946363687515259	0.3222309947013855	0.8217615485191345	0.4256480038166046	0.3873016834259033
PatchMLP	7	2029	16	0.8766273260116577	0.21455131471157074	0.2597084939479828	0.8766272664070129	3.2044873237609863	1.0036903619766235
TimeFilter	0	2030	384	0.8821896910667419	0.1947459876537323	0.27759161591529846	0.8821896314620972	0.2813407778739929	0.3336479067802429
PatchMLP	7	2029	48	0.8545827865600586	0.2504585385322571	0.29665595293045044	0.8545827865600586	3.7407894134521484	1.1464810371398926
Transformer	0	2029	672	0.75174480676651	0.40903136134147644	0.3602308928966522	0.75174480676651	0.5909094214439392	0.4329753518104553
Transformer	4	2029	16	0.8781755566596985	0.16315212845802307	0.2237626016139984	0.8781755566596985	7.142287731170654	1.4805048704147339
Transformer	4	2029	48	0.8472954034805298	0.20298752188682556	0.24237559735774994	0.8472954034805298	8.88615608215332	1.6036559343338013
Transformer	4	2029	96	0.8540903925895691	0.19328545033931732	0.24595074355602264	0.8540903925895691	8.461431503295898	1.627310872077942
PatchMLP	7	2029	96	0.8459633588790894	0.2641599774360657	0.3096398413181305	0.8459633588790894	3.9454305171966553	1.1966593265533447
TimesNet	4	2024	384	0.7962914705276489	0.27388614416122437	0.30819880962371826	0.7962914705276489	11.989877700805664	2.0391695499420166
TimeFilter	0	2030	672	0.7233047485351562	0.4558899998664856	0.40734314918518066	0.7233046889305115	0.6586039662361145	0.4896013140678406
PatchMLP	7	2029	384	0.8371988534927368	0.27793028950691223	0.3049032688140869	0.8371989130973816	4.15109920501709	1.1783543825149536
TimeMixer	0	2026	16	0.9124701619148254	0.1428769826889038	0.21710605919361115	0.9124701619148254	0.20640794932842255	0.2609480023384094
Transformer	4	2029	384	0.8120443820953369	0.2527063488960266	0.3006057143211365	0.8120443224906921	11.062694549560547	1.988931655883789
TimeFilter	4	2030	16	0.8581924438476562	0.18991436064243317	0.22447694838047028	0.8581924438476562	8.313854217529297	1.4852311611175537
TimeFilter	4	2030	48	0.8204271793365479	0.23870298266410828	0.2677418291568756	0.8204271793365479	10.449666976928711	1.7714892625808716
PatchMLP	7	2029	672	0.7918307781219482	0.35338690876960754	0.360921710729599	0.7918307781219482	5.278101921081543	1.3948477506637573
TimeFilter	4	2030	96	0.7946388721466064	0.2720404267311096	0.29378852248191833	0.7946389317512512	11.909075736999512	1.9438248872756958
PatchMLP	8	2029	16	0.8761196136474609	0.1814178079366684	0.23969177901744843	0.8761196136474609	3.3292782306671143	1.0268054008483887
Transformer	4	2029	672	0.8080788850784302	0.2605721652507782	0.3161601424217224	0.8080790042877197	11.407028198242188	2.0918450355529785
TimeFilter	4	2030	384	0.8345369100570679	0.2224651724100113	0.29244428873062134	0.8345368504524231	9.738829612731934	1.9349303245544434
Transformer	7	2029	16	0.8961727023124695	0.1805608719587326	0.23551084101200104	0.8961727023124695	2.6968142986297607	0.9101743102073669
PatchMLP	8	2029	48	0.8643927574157715	0.19735561311244965	0.2586328387260437	0.8643927574157715	3.6217598915100098	1.1079463958740234
Transformer	7	2029	48	0.8812568783760071	0.20451653003692627	0.2759040296077728	0.8812568783760071	3.054610252380371	1.0662810802459717
TimeFilter	4	2030	672	0.7843793034553528	0.29274919629096985	0.35878124833106995	0.7843793630599976	12.815640449523926	2.3738434314727783
Transformer	7	2029	96	0.8640251755714417	0.23318542540073395	0.2764343321323395	0.8640252351760864	3.482801914215088	1.0683304071426392
TimeFilter	7	2030	16	0.8813337683677673	0.20636655390262604	0.24568183720111847	0.8813337087631226	3.0822417736053467	0.9494820237159729
PatchMLP	8	2029	96	0.8630170822143555	0.19897760450839996	0.26691731810569763	0.8630170822143555	3.6515250205993652	1.1434357166290283
PatchMLP	8	2029	384	0.8673955202102661	0.19281835854053497	0.26620152592658997	0.8673954606056213	3.5384955406188965	1.140369176864624
Transformer	7	2029	384	0.8060389161109924	0.33112579584121704	0.32742375135421753	0.8060388565063477	4.945618152618408	1.2653887271881104
TimeFilter	7	2030	48	0.7819047570228577	0.37563517689704895	0.285711407661438	0.7819046974182129	5.610398292541504	1.1041834354400635
PatchMLP	8	2029	672	0.8183884024620056	0.2620132863521576	0.313503623008728	0.8183883428573608	4.808321475982666	1.3430051803588867
TimeFilter	7	2030	96	0.8371119499206543	0.27933937311172485	0.30717724561691284	0.8371119499206543	4.172147274017334	1.1871421337127686
TimeFilter	7	2030	384	0.8285962343215942	0.29261642694473267	0.31978440284729004	0.828596293926239	4.370448112487793	1.2358651161193848
Transformer	7	2029	672	0.7565428018569946	0.4132916033267975	0.3857511281967163	0.7565428018569946	6.172824382781982	1.49080491065979
TimeMixer	0	2026	48	0.8874578475952148	0.18379786610603333	0.2792707085609436	0.8874578475952148	0.2655244469642639	0.33566606044769287
Transformer	8	2029	16	0.9021216034889221	0.14333896338939667	0.20859597623348236	0.9021216034889221	2.6304759979248047	0.8935955762863159
TimeFilter	7	2030	672	0.8126932978630066	0.31797078251838684	0.33196744322776794	0.8126932382583618	4.749136924743652	1.282948613166809
PatchMLP	0	2030	16	0.8991912603378296	0.16647453606128693	0.232211634516716	0.8991912603378296	0.24049827456474304	0.27910399436950684
Transformer	8	2029	48	0.8684922456741333	0.19138945639133453	0.24283815920352936	0.8684922456741333	3.5122714042663574	1.0402840375900269
TimeFilter	8	2030	16	0.8904966115951538	0.16036325693130493	0.21727505326271057	0.8904966115951538	2.9428963661193848	0.9307754039764404
Transformer	8	2029	96	0.8390564918518066	0.233782097697258	0.28127163648605347	0.8390564918518066	4.2902374267578125	1.2049275636672974
TimesNet	4	2024	672	0.7957886457443237	0.27637752890586853	0.31333857774734497	0.7957887649536133	12.0989408493042	2.073176145553589
PatchMLP	0	2030	48	0.8507717251777649	0.24643969535827637	0.2815506160259247	0.8507717251777649	0.35602033138275146	0.33840638399124146
TimeFilter	8	2030	48	0.8324297666549683	0.24387286603450775	0.2495885193347931	0.8324297666549683	4.475416660308838	1.0692018270492554
TimeMixer	0	2026	96	0.852466344833374	0.2398422509431839	0.31814587116241455	0.8524662852287292	0.3464893102645874	0.3823916018009186
PatchMLP	0	2030	96	0.8556049466133118	0.23710861802101135	0.2789665758609772	0.8556050062179565	0.3425401747226715	0.3353004455566406
TimeFilter	8	2030	96	0.855818510055542	0.20943400263786316	0.2604518532752991	0.855818510055542	3.843414783477783	1.115738868713379
PatchMLP	0	2030	384	0.8515450954437256	0.24540291726589203	0.31114766001701355	0.8515450358390808	0.3545225262641907	0.37398022413253784
TimeFilter	8	2030	384	0.8563331961631775	0.20890389382839203	0.30105286836624146	0.8563331961631775	3.8336870670318604	1.2896673679351807
PatchMLP	0	2030	672	0.8139261603355408	0.3065798878669739	0.36509111523628235	0.813926100730896	0.4429023265838623	0.43881696462631226
Transformer	8	2029	384	0.8400342464447021	0.23260398209095	0.2554674446582794	0.8400341868400574	4.268618583679199	1.0943862199783325
TimeFilter	8	2030	672	0.8356654644012451	0.2370873987674713	0.31340622901916504	0.8356655836105347	4.350893497467041	1.3425872325897217
PatchMLP	4	2030	16	0.8505311012268066	0.2001747339963913	0.24254187941551208	0.8505310416221619	8.763021469116211	1.6047563552856445
PatchMLP	4	2030	48	0.7914426326751709	0.2772316634654999	0.2918969690799713	0.7914426326751709	12.136332511901855	1.931309461593628
Transformer	8	2029	672	0.7942460775375366	0.29684367775917053	0.32032421231269836	0.7942461967468262	5.447506904602051	1.3722233772277832
Transformer	0	2030	16	0.9169594049453735	0.1371324211359024	0.2138793170452118	0.9169594049453735	0.19810903072357178	0.2570696473121643
Transformer	0	2030	48	0.9005623459815979	0.1642141044139862	0.2426208257675171	0.9005623459815979	0.23723271489143372	0.29161521792411804
Transformer	0	2030	96	0.8789375424385071	0.19879455864429474	0.2657294273376465	0.8789376020431519	0.2871895432472229	0.31939026713371277
PatchMLP	4	2030	96	0.7930521965026855	0.2741422653198242	0.29900649189949036	0.7930522561073303	12.001087188720703	1.9783494472503662
Transformer	0	2030	384	0.7420967221260071	0.426326185464859	0.46086758375167847	0.7420966625213623	0.6158943176269531	0.5539343953132629
PatchMLP	4	2030	384	0.8202944993972778	0.24161410331726074	0.29913800954818726	0.8202944993972778	10.577105522155762	1.979219913482666
TimeMixer	0	2026	384	0.8199408054351807	0.296539843082428	0.3571043014526367	0.8199408650398254	0.4283978044986725	0.42921721935272217
Transformer	0	2030	672	0.7533601522445679	0.4063698947429657	0.4867517054080963	0.7533601522445679	0.5870645046234131	0.5850452184677124
TimesNet	7	2024	16	0.8740603923797607	0.21901527047157288	0.26396384835243225	0.8740603923797607	3.2711598873138428	1.0201361179351807
Transformer	4	2030	16	0.877697229385376	0.16379278898239136	0.21810674667358398	0.8776971697807312	7.1703338623046875	1.4430831670761108
Transformer	4	2030	48	0.8697528839111328	0.1731351613998413	0.2263539880514145	0.8697529435157776	7.5793137550354	1.497650384902954
Transformer	4	2030	96	0.8517467379570007	0.1963900476694107	0.23789599537849426	0.8517467379570007	8.597342491149902	1.5740175247192383
PatchMLP	4	2030	672	0.7869920134544373	0.289201945066452	0.33048468828201294	0.7869918346405029	12.660367012023926	2.1866211891174316
Transformer	4	2030	384	0.7609981298446655	0.32133808732032776	0.3152206540107727	0.7609981894493103	14.067168235778809	2.085627794265747
PatchMLP	7	2030	16	0.8855693340301514	0.19900064170360565	0.25397419929504395	0.8855693340301514	2.9722259044647217	0.9815294146537781
Transformer	4	2030	672	0.7836040258407593	0.29380178451538086	0.32654690742492676	0.7836041450500488	12.861717224121094	2.1605679988861084
PatchMLP	7	2030	48	0.8568075895309448	0.24662666022777557	0.2998022437095642	0.8568075895309448	3.6835570335388184	1.1586400270462036
Transformer	7	2030	16	0.888049840927124	0.19468700885772705	0.23890390992164612	0.8880497813224792	2.9077985286712646	0.9232873320579529
TimesNet	7	2024	48	0.8330061435699463	0.2876209020614624	0.31456074118614197	0.8330061435699463	4.295836925506592	1.21567702293396
Transformer	7	2030	48	0.8715832233428955	0.22117792069911957	0.271157830953598	0.8715832233428955	3.3034608364105225	1.047938585281372
Transformer	7	2030	96	0.8792701363563538	0.2070416510105133	0.2515849173069	0.8792701363563538	3.092324733734131	0.9722955226898193
PatchMLP	7	2030	96	0.8542203903198242	0.24999989569187164	0.30728834867477417	0.8542203903198242	3.733938694000244	1.18757164478302
Transformer	7	2030	384	0.7923837900161743	0.3544374406337738	0.3494302034378052	0.7923839092254639	5.2937912940979	1.3504360914230347
PatchMLP	7	2030	384	0.838615357875824	0.27551206946372986	0.30249568819999695	0.838615357875824	4.114982604980469	1.1690491437911987
PatchMLP	7	2030	672	0.8047427535057068	0.3314676284790039	0.3427105247974396	0.804742693901062	4.950722694396973	1.324467658996582
Transformer	7	2030	672	0.7494146227836609	0.4253923296928406	0.37311074137687683	0.7494145631790161	6.353558540344238	1.4419536590576172
Transformer	8	2030	16	0.9025557041168213	0.14270314574241638	0.2085714489221573	0.9025557041168213	2.6188085079193115	0.8934904336929321
Transformer	8	2030	48	0.8852043747901917	0.1670674830675125	0.2206352949142456	0.8852043747901917	3.0659284591674805	0.9451702833175659
PatchMLP	8	2030	16	0.8884609937667847	0.16334432363510132	0.22545242309570312	0.8884609937667847	2.997603416442871	0.965806245803833
Transformer	8	2030	96	0.8723041415214539	0.18548749387264252	0.23636598885059357	0.8723041415214539	3.4039618968963623	1.0125583410263062
PatchMLP	8	2030	48	0.8704981803894043	0.1884700357913971	0.25479987263679504	0.8704981803894043	3.4586963653564453	1.0915263891220093
Transformer	8	2030	384	0.8288511633872986	0.24886515736579895	0.27030497789382935	0.8288511037826538	4.5670342445373535	1.1579480171203613
TimesNet	7	2024	96	0.8232376575469971	0.3031326234340668	0.3247523605823517	0.8232377171516418	4.527515411376953	1.2550643682479858
PatchMLP	8	2030	96	0.8659629821777344	0.19469842314720154	0.2661304771900177	0.8659629821777344	3.572995901107788	1.1400649547576904
PatchMLP	8	2030	384	0.859038233757019	0.20497050881385803	0.2688475549221039	0.8590382933616638	3.7615020275115967	1.1517043113708496
TimeMixer	0	2026	672	0.8006643652915955	0.3284303545951843	0.38232818245887756	0.8006643652915955	0.4744686186313629	0.4595347046852112
Transformer	8	2030	672	0.7992120981216431	0.2896791100502014	0.31450074911117554	0.7992120981216431	5.316030025482178	1.3472766876220703
PatchMLP	8	2030	672	0.8276164531707764	0.2486998736858368	0.30028894543647766	0.8276164531707764	4.564001083374023	1.28639554977417
TimeMixer	4	2026	16	0.879591703414917	0.1612556129693985	0.23490692675113678	0.8795916438102722	7.05926513671875	1.554240107536316
TimesNet	7	2024	384	0.8124961256980896	0.32010215520858765	0.3195249140262604	0.8124961853027344	4.780968189239502	1.2348617315292358
TimeMixer	4	2026	48	0.8516865968704224	0.19715037941932678	0.2490576207637787	0.8516865968704224	8.630626678466797	1.64786696434021
TimeMixer	4	2026	96	0.8347785472869873	0.2188677191734314	0.30570974946022034	0.8347785472869873	9.581340789794922	2.022700548171997
TimesNet	7	2024	672	0.8088626861572266	0.3241249620914459	0.352262407541275	0.8088627457618713	4.8410515785217285	1.361382246017456
TimesNet	8	2024	16	0.8759461045265198	0.1816718727350235	0.23788022994995117	0.8759461641311646	3.333939790725708	1.019045114517212
TimesNet	8	2024	48	0.858305811882019	0.20621418952941895	0.27273619174957275	0.858305811882019	3.784327507019043	1.168363094329834
TimesNet	8	2024	96	0.8366522192955017	0.23727446794509888	0.2918862998485565	0.8366522192955017	4.354327201843262	1.250399112701416
TimesNet	8	2024	384	0.857193648815155	0.207652747631073	0.2765432298183441	0.8571935892105103	3.8107268810272217	1.1846723556518555
TimesNet	8	2024	672	0.8022691607475281	0.28525063395500183	0.34614482522010803	0.8022691607475281	5.2347612380981445	1.482835054397583
TimesNet	0	2025	16	0.8943846821784973	0.17239834368228912	0.24401500821113586	0.8943846821784973	0.2490561306476593	0.293290913105011
TimesNet	0	2025	48	0.8468326926231384	0.2501446604728699	0.3144994378089905	0.8468327522277832	0.361372709274292	0.37800881266593933
TimesNet	0	2025	96	0.8491076827049255	0.24530227482318878	0.3001229465007782	0.8491076231002808	0.35437723994255066	0.3607291579246521
TimesNet	0	2025	384	0.8523478507995605	0.24316862225532532	0.3160187900066376	0.8523478507995605	0.3512948155403137	0.3798348903656006
TimesNet	0	2025	672	0.8286814093589783	0.282268762588501	0.35103169083595276	0.8286813497543335	0.407781183719635	0.421918123960495
TimesNet	4	2025	16	0.8482349514961243	0.20324979722499847	0.24354451894760132	0.8482348918914795	8.897639274597168	1.6113901138305664
TimesNet	4	2025	48	0.7827900052070618	0.28873342275619507	0.300162136554718	0.7827900648117065	12.639840126037598	1.9859952926635742
TimesNet	4	2025	96	0.7814722061157227	0.2894822657108307	0.2919713854789734	0.7814722657203674	12.672623634338379	1.9318017959594727
TimesNet	4	2025	384	0.7988182306289673	0.2704889476299286	0.3121233582496643	0.7988181114196777	11.841164588928223	2.0651352405548096
TimesNet	4	2025	672	0.7484079599380493	0.3405020833015442	0.35287678241729736	0.7484080791473389	14.90611457824707	2.334777593612671
TimesNet	7	2025	16	0.8715044856071472	0.2234601527452469	0.2674104571342468	0.8715044856071472	3.337547540664673	1.0334563255310059
[truncated: 109 more rows]
