# Supplementary material for: Rethinking the use of deep learning methods for photovoltaic power forecasting
Source: Nat Commun. 2026 Jun 12;17:7613. doi: 10.1038/s41467-026-73817-3 (PMC13424122; doi:10.1038/s41467-026-73817-3)
Supplement: Supplementary file 3 — Source Data [file 41467_2026_73817_MOESM3_ESM.zip › Source Data/Supplementary Figure 1.xlsx]

## Sheet: Supplementary Figure 1
Supplementary Figure 1a	Station	Model	L:4h			L:12h			L:1d (96)			L:4d (96*4)			L:7d (96*7)			Station	Model	L:4h(16)			L:12h(48)			L:1d (96)			L:4d (96*4)			L:7d (96*7)			Station	Model	L:4h			L:12h			L:1d (96)			L:4d (96*4)			L:7d (96*7)
Without weather input	0		R2	MSE	MAE	R2	MSE	MAE	R2	MSE	MAE	R2	MSE	MAE	R2	MSE	MAE	1		R2	MSE	MAE	R2	MSE	MAE	R2	MSE	MAE	R2	MSE	MAE	R2	MSE	MAE	2		R2	MSE	MAE	R2	MSE	MAE	R2	MSE	MAE	R2	MSE	MAE	R2
		Itransformer [ICLR 2024 ]	0.876777	0.204027	0.265984	0.839383	0.265945	0.305605	0.834049	0.273364	0.312106	0.778468	0.367127	0.379102	0.79485	0.338995	0.341165		Itransformer	0.868435	0.161459	0.223358	0.815002	0.226365	0.269666	0.770024	0.280751	0.300511	0.808492	0.233125	0.306336	0.838973	0.19254	0.275173		Itransformer	0.862278	0.183722	0.245488	0.790316	0.284559	0.305931	0.761034	0.325306	0.338264	0.764573	0.317603	0.341243	0.803351
		PatchTST [ICLR 2023]	0.904513	0.158103	0.222889	0.864579	0.224227	0.267071	0.853415	0.241464	0.281178	0.804865	0.323382	0.356883	0.799424	0.331436	0.356282		PatchTST	0.878527	0.149073	0.213721	0.811454	0.230707	0.290067	0.806184	0.236608	0.293774	0.831849	0.204692	0.290803	0.827304	0.206492	0.302589		PatchTST	0.87728	0.163709	0.234066	0.809834	0.258071	0.303327	0.807161	0.262514	0.306062	0.765024	0.316996	0.345916	0.78274
		Patch-MLP [AAAI 2025]	0.86905	0.216821	0.271526	0.848202	0.251344	0.292922	0.834292	0.272963	0.300345	0.78303	0.359568	0.389887	0.792283	0.343237	0.373878		Patch-MLP	0.883547	0.142913	0.210283	0.842778	0.192379	0.243502	0.81944	0.220425	0.281858	0.811183	0.229848	0.293832	0.832413	0.200384	0.287127		Patch-MLP	0.861865	0.184273	0.248298	0.798796	0.273051	0.321572	0.774066	0.307566	0.342185	0.772115	0.307429	0.340108	0.793464
		Cyclenet [NeurIPS 2024]	0.888768	0.184172	0.241449	0.847679	0.25221	0.283053	0.832351	0.276161	0.304415	0.796856	0.336654	0.358831	0.807536	0.318032	0.34167		Cyclenet	0.861065	0.170503	0.225628	0.80762	0.235399	0.273398	0.799429	0.244854	0.278016	0.818685	0.220717	0.28463	0.840783	0.190376	0.256149		Cyclenet	0.854979	0.193459	0.236016	0.774951	0.305411	0.300533	0.751975	0.337639	0.323219	0.783842	0.29161	0.325014	0.804382
		PaiFilter [NeurIPS 2024]	0.851981	0.245084	0.306467	0.830463	0.280715	0.321055	0.825006	0.28826	0.321644	0.763298	0.392267	0.37935	0.803382	0.324896	0.317709		PaiFilter	0.837277	0.199695	0.263085	0.799913	0.244829	0.278073	0.7963	0.248673	0.275921	0.81343	0.227113	0.293791	0.845094	0.185221	0.230583		PaiFilter	0.810871	0.252299	0.283832	0.742611	0.349298	0.326823	0.734931	0.36084	0.334031	0.775102	0.3034	0.305663	0.805513
		Times-Net [ICLR 2023]	0.879962	0.198753	0.279438	0.820558	0.297116	0.344294	0.829665	0.280587	0.332667	0.751704	0.41148	0.429964	0.783182	0.358276	0.396726		Times-Net	0.870245	0.159237	0.225999	0.802338	0.241861	0.271061	0.796877	0.247969	0.294821	0.801235	0.241958	0.316623	0.824523	0.209818	0.306964		Times-Net	0.831371	0.224952	0.287789	0.767613	0.315368	0.346191	0.756802	0.331067	0.360364	0.774491	0.304224	0.342663	0.79342
		Time-Mixer [NeurIPS 2024]	0.884544	0.191167	0.281434	0.849966	0.248423	0.3102	0.837038	0.268441	0.32133	0.785173	0.356015	0.3807	0.789227	0.348286	0.379363		Time-Mixer	0.891819	0.132762	0.21277	0.826758	0.21198	0.291389	0.818935	0.221041	0.291615	0.816198	0.223744	0.318196	0.823123	0.211492	0.331305		Time-Mixer	0.848671	0.201873	0.285193	0.7653	0.318507	0.360088	0.748461	0.342422	0.364475	0.777587	0.300047	0.348219	0.793078
		Cross-Former [ICLR 2023]	0.899342	0.166664	0.231315	0.803221	0.325821	0.334331	0.827602	0.283984	0.305393	0.827412	0.286017	0.341519	0.817982	0.300771	0.328023		Cross-Former	0.896812	0.126633	0.185864	0.831066	0.206709	0.254029	0.826422	0.211901	0.26527	0.820519	0.218484	0.28755	0.830984	0.202092	0.284492		Cross-Former	0.85774	0.189775	0.24331	0.805028	0.264593	0.319227	0.789808	0.286136	0.328379	0.78624	0.288375	0.331395	0.715044
		Transformer [NeurIPS 2017]	0.818267	0.300906	0.328124	0.794031	0.341038	0.330077	0.824913	0.288413	0.334097	0.693865	0.507333	0.494559	0.662755	0.557271	0.533371		Transformer	0.894004	0.130079	0.1945	0.834577	0.202413	0.244939	0.812948	0.228351	0.278449	0.821544	0.217237	0.292497	0.768653	0.276621	0.282967		Transformer	0.845208	0.206493	0.259226	0.678191	0.436722	0.369799	0.74126	0.352225	0.387707	0.696996	0.408769	0.374913	0.668548
Supplementary Figure 1b	Station	Model	L:4h			L:12h			L:1d (96)			L:4d (96*4)			L:7d (96*7)			Station	Model	L:4h(16)			L:12h(48)			L:1d (96)			L:4d (96*4)			L:7d (96*7)			Station	Model	L:4h			L:12h			L:1d (96)			L:4d (96*4)			L:7d (96*7)
With weather input	0		R2	MSE	MAE	R2	MSE	MAE	R2	MSE	MAE	R2	MSE	MAE	R2	MSE	MAE	1		R2	MSE	MAE	R2	MSE	MAE	R2	MSE	MAE	R2	MSE	MAE	R2	MSE	MAE	2		R2	MSE	MAE	R2	MSE	MAE	R2	MSE	MAE	R2	MSE	MAE	R2
		Itransformer [ICLR 2024 ]	0.863814	0.22549	0.269123	0.820678	0.296916	0.306622	0.829312	0.281168	0.313747	0.85773	0.235773	0.324216	0.83858	0.266734	0.313355		Itransformer	0.870938	0.158387	0.216206	0.850738	0.182638	0.248913	0.823245	0.215779	0.268287	0.841735	0.192657	0.253166	0.838528	0.193071	0.25709		Itransformer	0.870067	0.173331	0.234175	0.825239	0.237166	0.291146	0.808003	0.261367	0.310393	0.8288	0.230958	0.296596	0.812119
		PatchTST [ICLR 2023]	0.904824	0.157588	0.220095	0.857758	0.23552	0.279594	0.8584	0.233251	0.276035	0.796232	0.337688	0.358958	0.808206	0.316925	0.364821		PatchTST	0.878797	0.148742	0.211751	0.800133	0.244559	0.294873	0.809313	0.232788	0.291372	0.836999	0.198423	0.286057	0.83306	0.19961	0.282932		PatchTST	0.87561	0.165937	0.233485	0.820606	0.243453	0.280545	0.779886	0.299643	0.325035	0.701816	0.402267	0.395389	0.785892
		Patch-MLP [AAAI 2025]	0.882978	0.193759	0.253039	0.81556	0.305391	0.315134	0.852359	0.243204	0.292092	0.87883	0.200806	0.294035	0.876949	0.203332	0.294357		Patch-MLP	0.882978	0.193759	0.253039	0.81556	0.305391	0.315134	0.844405	0.189948	0.258776	0.862651	0.167197	0.249861	0.86955	0.155978	0.24953		Patch-MLP	0.8677	0.176489	0.243264	0.828156	0.233207	0.2987	0.811925	0.256028	0.309369	0.852959	0.198367	0.279309	0.825536
		Cyclenet [NeurIPS 2024]	0.888768	0.184172	0.241449	0.847679	0.25221	0.283052	0.832351	0.276161	0.304416	0.796854	0.336658	0.358837	0.807536	0.318033	0.341671		Cyclenet	0.861064	0.170504	0.225629	0.80762	0.235399	0.273398	0.79943	0.244853	0.278016	0.818682	0.22072	0.284635	0.840786	0.190372	0.256157		Cyclenet	0.854979	0.193459	0.236016	0.774951	0.305411	0.300533	0.751975	0.337638	0.323219	0.783842	0.291609	0.325012	0.804383
		PaiFilter [NeurIPS 2024]	0.851981	0.245084	0.306467	0.830463	0.280715	0.321055	0.825006	0.28826	0.321644	0.763298	0.392267	0.37935	0.803382	0.324895	0.317709		PaiFilter	0.837278	0.199695	0.263085	0.799914	0.244828	0.278072	0.7963	0.248673	0.275921	0.81343	0.227113	0.293791	0.845094	0.18522	0.230583		PaiFilter	0.810871	0.252299	0.283832	0.742611	0.349298	0.326823	0.734931	0.36084	0.334031	0.775102	0.3034	0.305663	0.805511
		Times-Net [ICLR 2023]	0.866923	0.220343	0.280299	0.826406	0.287432	0.338822	0.836352	0.26957	0.336673	0.81962	0.298929	0.372124	0.854257	0.24083	0.290331		Times-Net	0.885314	0.140745	0.212431	0.848258	0.185672	0.25734	0.863663	0.166438	0.243342	0.854978	0.176537	0.257085	0.879627	0.14393	0.256753		Times-Net	0.847004	0.204098	0.261984	0.839109	0.218343	0.284901	0.813424	0.253987	0.311123	0.843711	0.210842	0.286185	0.82865
		Time-Mixer [NeurIPS 2024]	0.883541	0.192827	0.273046	0.85864	0.234061	0.315521	0.815257	0.304319	0.371948	0.871925	0.212249	0.304774	0.809642	0.314552	0.393839		Time-Mixer	0.901424	0.120974	0.218377	0.885404	0.140221	0.239568	0.880179	0.146275	0.243007	0.896555	0.125924	0.194411	0.822286	0.212492	0.323058		Time-Mixer	0.888521	0.148713	0.22865	0.863806	0.184827	0.278151	0.859141	0.191752	0.290878	0.810553	0.255575	0.356634	0.797125
		Cross-Former [ICLR 2023]	0.90554	0.156403	0.220948	0.884909	0.190565	0.246616	0.893414	0.175575	0.222749	0.867663	0.219312	0.258774	0.873255	0.209437	0.266422		Cross-Former	0.907175	0.113916	0.179688	0.887613	0.137517	0.191996	0.903143	0.118241	0.185993	0.869381	0.159004	0.21625	0.898418	0.121461	0.206116		Cross-Former	0.898882	0.134891	0.200824	0.889091	0.150513	0.216088	0.884933	0.156642	0.223009	0.862505	0.185489	0.231854	0.879191
		Transformer [NeurIPS 2017]	0.909969	0.149069	0.22302	0.887674	0.185986	0.250738	0.858042	0.233841	0.274643	0.803127	0.326261	0.303606	0.860476	0.230554	0.266214		Transformer	0.901442	0.120952	0.192327	0.869125	0.16014	0.240158	0.885605	0.139652	0.206189	0.870803	0.157272	0.207576	0.872353	0.152628	0.223883		Transformer	0.891018	0.145382	0.220612	0.882453	0.159521	0.237318	0.859087	0.191826	0.271193	0.879231	0.162923	0.227265	0.830204
Supplementary Figure 1c	Station	Model	L:4h			L:12h			L:1d (96)			L:4d (96*4)			L:7d (96*7)			Station	Model	L:4h(16)			L:12h(48)			L:1d (96)			L:4d (96*4)			L:7d (96*7)			Station	Model	L:4h(16)			L:12h(48)			L:1d (96)			L:4d (96*4)			L:7d (96*7)
With weather input (only solar irradiance input)	0		R2	MSE	MAE	R2	MSE	MAE	R2	MSE	MAE	R2	MSE	MAE	R2	MSE	MAE	1		R2	MSE	MAE	R2	MSE	MAE	R2	MSE	MAE	R2	MSE	MAE	R2	MSE	MAE	2		R2	MSE	MAE	R2	MSE	MAE	R2	MSE	MAE	R2	MSE	MAE	R2
		Itransformer [ICLR 2024 ]	0.872565	0.211	0.26749	0.820178	0.297745	0.325341	0.821874	0.293419	0.327756	0.845737	0.255648	0.323882	0.821246	0.295378	0.341419		Itransformer	0.872133	0.15692	0.233004	0.835529	0.201248	0.253739	0.810392	0.23147	0.282689	0.852335	0.179754	0.239906	0.83554	0.196645	0.280123		Itransformer	0.863756	0.181749	0.242997	0.783549	0.293742	0.307319	0.796339	0.277245	0.319384	0.784825	0.290283	0.32214	0.764943
		PatchTST [ICLR 2023]	0.904127	0.158742	0.222877	0.856944	0.236868	0.283848	0.857661	0.23447	0.281577	0.806454	0.320748	0.357755	0.812447	0.309917	0.347872		PatchTST	0.876494	0.151569	0.213672	0.798932	0.246029	0.299356	0.803665	0.239683	0.287563	0.813513	0.227013	0.304847	0.829596	0.203752	0.289942		PatchTST	0.873093	0.169295	0.239637	0.80491	0.264754	0.30957	0.783764	0.294364	0.327853	0.772201	0.307314	0.347277	0.790724
		Patch-MLP [AAAI 2025]	0.877057	0.203564	0.260773	0.828762	0.283532	0.303015	0.839622	0.264185	0.293112	0.872084	0.211986	0.298771	0.866742	0.220199	0.307372		Patch-MLP	0.880816	0.146265	0.212549	0.851228	0.182039	0.245256	0.853665	0.178643	0.244798	0.859573	0.170943	0.243894	0.873718	0.150995	0.233984		Patch-MLP	0.852426	0.196864	0.257293	0.805631	0.263775	0.305788	0.8267	0.235914	0.294564	0.835786	0.221534	0.294387	0.799364
		Cyclenet [NeurIPS 2024]	0.888768	0.184172	0.241449	0.847678	0.25221	0.283053	0.834908	0.271949	0.296201	0.799602	0.332103	0.35643	0.80618	0.320272	0.341972		Cyclenet	0.862052	0.169292	0.225338	0.80768	0.235325	0.271844	0.798878	0.245527	0.27836	0.817852	0.22173	0.284334	0.841208	0.189867	0.255344		Cyclenet	0.855954	0.192157	0.234098	0.774236	0.306381	0.301713	0.752284	0.337218	0.323115	0.784518	0.290697	0.325421	0.804732
		PaiFilter [NeurIPS 2024]	0.85198	0.245085	0.306467	0.830463	0.280715	0.321055	0.825944	0.286715	0.318262	0.762815	0.393067	0.381905	0.801963	0.32724	0.321567		PaiFilter	0.83789	0.198944	0.261314	0.801279	0.243157	0.273377	0.797256	0.247506	0.279103	0.809076	0.232414	0.304883	0.845381	0.184878	0.23013		PaiFilter	0.810485	0.252813	0.286831	0.742547	0.349385	0.325356	0.736267	0.359022	0.33977	0.773698	0.305294	0.307933	0.803022
		Times-Net [ICLR 2023]	0.885708	0.189239	0.263453	0.82092	0.296516	0.346596	0.832192	0.276423	0.323381	0.871477	0.21299	0.309462	0.866696	0.220275	0.305053		Times-Net	0.897492	0.125799	0.198668	0.870625	0.158304	0.230601	0.854098	0.178115	0.25823	0.829116	0.208019	0.283549	0.875743	0.148574	0.225578		Times-Net	0.867416	0.176868	0.25232	0.818426	0.246411	0.305084	0.815193	0.251579	0.318195	0.849224	0.203406	0.277492	0.80745
		Time-Mixer [NeurIPS 2024]	0.892084	0.178682	0.258282	0.836854	0.270133	0.341768	0.860396	0.229965	0.304891	0.877077	0.20371	0.311253	0.80251	0.326336	0.405898		Time-Mixer	0.908176	0.112688	0.200003	0.881511	0.144984	0.245141	0.88824	0.136435	0.228456	0.909825	0.10977	0.179382	0.822073	0.212748	0.324726		Time-Mixer	0.872811	0.16967	0.24426	0.841116	0.215619	0.295334	0.841929	0.215184	0.306446	0.857667	0.192016	0.28025	0.7944
		Cross-Former [ICLR 2023]	0.908597	0.151341	0.198336	0.897298	0.170051	0.218538	0.884331	0.190537	0.234199	0.874517	0.207953	0.256975	0.886788	0.187075	0.246578		Cross-Former	0.912121	0.107847	0.170243	0.888489	0.136446	0.187638	0.891425	0.132547	0.186496	0.878854	0.147472	0.210717	0.874868	0.14962	0.225623		Cross-Former	0.885316	0.152989	0.213051	0.877198	0.166652	0.226905	0.873262	0.172529	0.232315	0.856228	0.193956	0.250007	0.851365
		Transformer [NeurIPS 2017]	0.855951	0.238509	0.315535	0.823011	0.293053	0.327188	0.846525	0.252813	0.321593	0.826884	0.286891	0.298398	0.817992	0.300755	0.331358		Transformer	0.899431	0.12342	0.202395	0.883477	0.142579	0.200151	0.88754	0.137289	0.198599	0.86767	0.161087	0.211426	0.853006	0.17576	0.24233		Transformer	0.875016	0.16673	0.242005	0.855212	0.19649	0.249064	0.861059	0.189141	0.243423	0.837035	0.219848	0.26656	0.811367
[truncated: 50 more columns]
