# Supplementary material for: Rethinking the use of deep learning methods for photovoltaic power forecasting
Source: Nat Commun. 2026 Jun 12;17:7613. doi: 10.1038/s41467-026-73817-3 (PMC13424122; doi:10.1038/s41467-026-73817-3)
Supplement: Supplementary file 3 — Source Data [file 41467_2026_73817_MOESM3_ESM.zip › Source Data/Supplementary Figure 5.xlsx]

## Sheet: Supplementary Figure 5
subplot a	prewindow	input legth	R2	MSE	MAE
	48	48	0.987307	0.0144916	0.0553444
		96	0.98828	0.0133801	0.0475399
		144	0.988055	0.0136104	0.0480706
		192	0.987457	0.0142913	0.0553228
		240	0.987775	0.0139128	0.0507299
		288	0.988161	0.0134729	0.0487432
		336	0.988126	0.0135136	0.0492337
		384	0.987837	0.0138451	0.0497147
		480	0.987865	0.0138131	0.0517077
subplot b	prewindow	input legth	R2	MSE	MAE
	96	96	0.987754	0.0139809	0.0495451
		192	0.985838	0.0161591	0.0520024
		288	0.987377	0.014381	0.0530971
		384	0.987724	0.013974	0.0507491
		480	0.987477	0.0142557	0.0516772
		576	0.987492	0.014228	0.0531988
		672	0.986662	0.0151471	0.0559849
		768	0.987299	0.014398	0.051448
		864	0.987072	0.0146547	0.0530061
		960	0.987614	0.0140597	0.0491751
subplot c	prewindow	input legth	R2	MSE	MAE
	96*4	384	0.986866	0.0149825	0.0545395
		480	0.986948	0.0148886	0.0550197
		576	0.986652	0.0152107	0.0552017
		672	0.987356	0.0143934	0.0508062
		768	0.986597	0.0152378	0.0549611
		864	0.986463	0.0153898	0.0551227
		960	0.986761	0.0150383	0.055836
		1056	0.987017	0.0147501	0.0545233
		1152	0.986341	0.0155251	0.0591658
		1248	0.987209	0.014539	0.0535308
subplot d	predwindow	elayer	R2	MSE	MAE
	96	3	0.987754	0.0139809	0.0495451
		4	0.987812	0.0139155	0.0490615
		5	0.988007	0.0136921	0.0496861
		6	0.987627	0.014126	0.0515365
		7	0.987664	0.0140838	0.050335
		8	0.987795	0.0139347	0.0521518
subplot e	predwindow	elayer	R2	MSE	MAE
	96*7	3	0.986779	0.015084	0.0581299
		4	0.987461	0.0143059	0.0529931
		5	0.986549	0.0153468	0.058804
		6	0.986699	0.0151755	0.0578684
		7	0.984757	0.0173911	0.0619467
		8	0.986185	0.0157623	0.0601154
subplot f	predwindow	elayer	seqlen	R2	MSE	MAE
	96	4	96	0.987812	0.0139155	0.0490615
		4	192	0.986893	0.0149556	0.0533043
		4	384	0.987213	0.0145555	0.0531552
		4	576	0.98685	0.0149577	0.0570723
		6	96	0.987627	0.014126	0.0515365
		6	192	0.987359	0.014423	0.0506534
		6	384	0.987953	0.0137132	0.0512463
		6	576	0.987284	0.0144647	0.0528705
